# Supplementary material for: Genome-Wide Identification and Functional Characterization of SKP1-like Gene Family Reveal Its Involvement in Response to Stress in Cotton
Source: Int J Mol Sci. 2025 Jan 6;26(1):418. doi: 10.3390/ijms26010418 (PMC11721809; doi:10.3390/ijms26010418)
Supplement: Supplementary file 1 [file ijms-26-00418-s001.zip]

Archive with 1 entries (1 files):
- ijms-3367107-supplementary.xls
