# Supplementary material for: Genome-Wide Identification and Functional Characterization of SKP1-like Gene Family Reveal Its Involvement in Response to Stress in Cotton
Source: Int J Mol Sci. 2025 Jan 6;26(1):418. doi: 10.3390/ijms26010418 (PMC11721809; doi:10.3390/ijms26010418)
Supplement: Supplementary file 1 [file ijms-26-00418-s001.zip › ijms-3367107-supplementary.xls]

## Sheet: Table S1
primer name	Primer sequence（5'-3'）
histone-f	TCAAGACTGATTTGCGTTTCCA
histone-r	GCGCAAAGGTTGGTGTCTTC
GhSKP03_1A-f	ATCTCATCCTGGCAGCGAACTATC
GhSKP03_1A-r	GATGTTGAAGGTCTTGCGAATCTCC
GhSKP06_8A-f	ATCTCTTCCCCAGCAAGTCAATCC
GhSKP06_8A-r	TGTCAGCGGCAGATGTCAACTC
GhSKP10_12A_1-f	ACCGCTGGCAAGGAAGACATC
GhSKP10_12A_1-r	GTAGTGCGAATCTCCTCAGGTCTC
GhSKP07_8D-f	TCCGAACCGCCGACAATCAC
GhSKP07_8D-r	TGTAGAGAGACACTTGGAGGAAACG

## Sheet: Table S2
Gene name	Gene ID	ORF	AA	MW	pI	Subcellular	Hydropath/Kyte &Doolittle
				(KDa)		localization
GhSKP1-like_1A	Gh_A01G002200.1	465	155	17.3	4.59	Nuclear	Hydropathicity
GhSKP1-like_2A	Gh_A01G002300.1	462	154	17.3	4.66	Nuclear	Hydropathicity
GhSKP1-like_3A	Gh_A01G103000.1	492	164	19	4.09	Nuclear	Hydropathicity
GhSKP1-like_4A	Gh_A01G189000.1	471	157	17.9	4.55	Nuclear	Hydropathicity
GhSKP1-like_5A	Gh_A02G204300.1	468	156	17.6	4.57	Nuclear	Hydropathicity
GhSKP1-like_6A	Gh_A06G002000.1	477	159	17.8	4.57	Nuclear	Hydropathicity
GhSKP1-like_7A	Gh_A08G152900.1	1047	349	39.8	5.44	Nuclear	Hydropathicity
GhSKP1-like_8A	Gh_A08G266100.1	510	170	19.3	4.38	Nuclear	Hydropathicity
GhSKP1-like_9A	Gh_A10G208500.1	456	152	17.7	4.81	Nuclear	Hydropathicity
GhSKP1-like_10A	Gh_A11G095900.1	1080	360	41.3	5.82	Nuclear	Hydropathicity
GhSKP1-like_11A	Gh_A12G039100.1	483	161	18.1	5.13	Nuclear	Hydropathicity
GhSKP1-like_12A	Gh_A12G039200.1	477	159	18	4.89	Nuclear	Hydropathicity
GhSKP1-like_1D	Gh_D01G002100.1	933	311	34.9	4.62	Nuclear	Hydropathicity
GhSKP1-like_2D	Gh_D01G187600.1	471	157	17.8	4.55	Nuclear	Hydropathicity
GhSKP1-like_3D	Gh_D02G096600.1	327	109	12.4	5.03	Nuclear	Hydropathicity
GhSKP1-like_4D	Gh_D03G007000.1	468	156	17.6	4.57	Nuclear	Hydropathicity
GhSKP1-like_5D	Gh_D08G152500.1	1062	354	40.3	5.51	Nuclear	Hydropathicity
GhSKP1-like_6D	Gh_D08G256700.1	510	170	19.2	4.33	Nuclear	Hydropathicity
GhSKP1-like_7D	Gh_D10G231700.1	441	147	17	4.47	Nuclear	Hydropathicity
GhSKP1-like_8D	Gh_D11G096800.1	1110	370	42.4	6.36	Nuclear	Hydropathicity
GhSKP1-like_9D	Gh_D12G035200.1	426	142	15.5	5.87	Nuclear	Hydropathicity
GhSKP1-like_10D	Gh_D12G035300.1	483	161	18.1	5.27	Nuclear	Hydropathicity
GrSKP1-like_1	Grai_01G000310.1	918	306	34.5	4.64	Nuclear	Hydropathicity
GrSKP1-like_2	Grai_01G010900.1	420	140	16.4	4.42	Nuclear	Hydropathicity
GrSKP1-like_3	Grai_01G019450.1	465	155	17.6	4.6	Nuclear	Hydropathicity
GrSKP1-like_4	Grai_02G000760.1	465	155	17.4	4.57	Nuclear	Hydropathicity
GrSKP1-like_5	Grai_03G010090.1	324	108	12.4	5.03	Nuclear	Hydropathicity
GrSKP1-like_6	Grai_05G008130.1	384	128	15.2	5.07	Nuclear	Hydropathicity
GrSKP1-like_7	Grai_05G027650.1	684	228	26.3	5.33	Nuclear	Hydropathicity
GrSKP1-like_8	Grai_06G000210.1	471	157	17.6	4.62	Nuclear	Hydropathicity
GrSKP1-like_9	Grai_08G018340.1	1044	348	39.7	5.5	Nuclear	Hydropathicity
GrSKP1-like_10	Grai_08G030220.1	504	168	19.1	4.33	Nuclear	Hydropathicity
GrSKP1-like_11	Grai_10G026420.1	489	163	18.7	4.38	Nuclear	Hydropathicity
GrSKP1-like_12	Grai_11G029900.1	1062	354	40.8	6.5	Nuclear	Hydropathicity
GrSKP1-like_13	Grai_12G003780.1	471	157	17.7	4.99	Nuclear	Hydropathicity
GrSKP1-like_14	Grai_12G003790.1	420	140	15.3	6.59	Nuclear	Hydropathicity
GrSKP1-like_15	Grai_12G003810.1	477	159	17.9	5.27	Nuclear	Hydropathicity
GrSKP1-like_16	Grai_12G010190.1	474	158	18.3	5.23	Nuclear	Hydropathicity
GbSKP1-like_1A	GB_A01G0023	462	154	17.3	4.59	Nuclear	Hydropathicity
GbSKP1-like_2A	GB_A01G0967	480	160	18.6	4.09	Nuclear	Hydropathicity
GbSKP1-like_3A	GB_A01G1921	441	147	16.7	4.5	Nuclear	Hydropathicity
GbSKP1-like_4A	GB_A02G2016	471	157	17.7	4.88	Nuclear	Hydropathicity
GbSKP1-like_5A	GB_A06G0019	1404	468	61.7	4.94	Nuclear	Hydropathicity
GbSKP1-like_6A	GB_A08G1666	1044	348	39.8	5.44	Nuclear	Hydropathicity
GbSKP1-like_7A	GB_A08G2759	507	169	19.3	4.38	Nuclear	Hydropathicity
GbSKP1-like_8A	GB_A10G2388	432	144	16.8	4.78	Nuclear	Hydropathicity
GbSKP1-like_9A	GB_A11G0937	1077	359	41.3	5.82	Nuclear	Hydropathicity
GbSKP1-like_10A	GB_A12G0364	600	200	22.4	5.19	Nuclear	Hydropathicity
GbSKP1-like_11A	GB_A12G0365	474	158	18	4.89	Nuclear	Hydropathicity
GbSKP1-like_1D	GB_D01G0024	462	154	17.2	4.52	Nuclear	Hydropathicity
GbSKP1-like_2D	GB_D01G2017	573	191	21.8	4.69	Nuclear	Hydropathicity
GbSKP1-like_3D	GB_D02G0925	264	88	10.2	7.74	Nuclear	Hydropathicity
GbSKP1-like_4D	GB_D03G0068	468	156	17.6	4.57	Nuclear	Hydropathicity
GbSKP1-like_5D	GB_D08G1661	1044	348	39.7	5.37	Nuclear	Hydropathicity
GbSKP1-like_6D	GB_D08G2746	507	169	19.2	4.33	Nuclear	Hydropathicity
GbSKP1-like_7D	GB_D11G0969	1077	359	41.4	5.78	Nuclear	Hydropathicity
GbSKP1-like_8D	GB_D12G0351	309	103	12	5.16	Nuclear	Hydropathicity
GbSKP1-like_9D	GB_D12G0352	423	141	15.5	5.87	Nuclear	Hydropathicity
GbSKP1-like_10D	GB_D12G0354	480	160	18.1	5.27	Nuclear	Hydropathicity
GbSKP1-like_11D	GB_D12G0938	645	215	23.8	6.95	Nuclear	Hydropathicity
GaSKP1-like_1	Ga01G0024	459	153	17.2	4.4	Nuclear	Hydropathicity
GaSKP1-like_2	Ga01G1067	393	131	15.2	4.24	Nuclear	Hydropathicity
GaSKP1-like_3	Ga02G0070	468	156	17.6	4.57	Nuclear	Hydropathicity
GaSKP1-like_4	Ga02G1124	426	142	16.1	4.52	Nuclear	Hydropathicity
GaSKP1-like_5	Ga05G2750	258	86	9.8	6.07	Nuclear	Hydropathicity
GaSKP1-like_6	Ga06G0022	474	158	17.8	4.57	Nuclear	Hydropathicity
GaSKP1-like_7	Ga08G1572	1044	348	39.8	5.44	Nuclear	Hydropathicity
GaSKP1-like_8	Ga08G2730	507	169	19.3	4.33	Nuclear	Hydropathicity
GaSKP1-like_9	Ga10G0599	456	152	17.7	4.74	Nuclear	Hydropathicity
GaSKP1-like_10	Ga11G3125	1077	359	41.3	5.94	Nuclear	Hydropathicity
GaSKP1-like_11	Ga12G2689	480	160	18.1	5.13	Nuclear	Hydropathicity
GaSKP1-like_12	Ga12G2690	477	159	18.3	5.1	Nuclear	Hydropathicity

## Sheet: Table S3
Comparison of chromosomes harboring number of SKP1 genes from different genomes and sub genomes of four cotton species (Ga, Gr, Gh, Gb)
Chr.No	Ga	GhAt	GBAt	Gr	GhDt	GbDt	Total
Chr1	2	4	3	3	2	2	16
Chr2	2	1	1	1	1	1	7
Chr3	0	0	0	1	1	1	3
Chr4	0	0	0	0	0	0	0
Chr5	1	0	0	2	0	0	3
Chr6	1	1	1	1	0	0	4
Chr7	0	0	0	0	0	0	0
Chr8	2	2	2	2	2	2	12
Chr9	0	0	0	0	0	0	0
Chr10	1	1	1	1	1	0	5
Chr11	1	1	1	1	1	1	6
Chr12	2	2	2	4	2	4	16
Chr13	0	0	0	0	0	0	0
Total	12	12	11	16	10	11	72

## Sheet: Table S4
Table S1. Collinearity and chromosomal segmental duplication containing SKP1-like genes
Alignment type	Gene ID-1	Gene ID-2	Duplication type	total homologous gene Pairs
Gh-Ga	Gh_A01G002200.1	evm.model.Ga01G0024	WGD or Segmental	49
	Gh_A01G103000.1	evm.model.Ga01G1067	WGD or Segmental
	Gh_A01G189000.1	evm.model.Ga01G0024	WGD or Segmental
	Gh_A12G039100.1	evm.model.Ga01G0024	WGD or Segmental
	Gh_D01G098400.1	evm.model.Ga01G1067	WGD or Segmental
	Gh_D01G002100.1	evm.model.Ga01G0024	WGD or Segmental
	Gh_D01G187600.1	evm.model.Ga01G0024	WGD or Segmental
	Gh_D12G035200.1	evm.model.Ga01G0024	WGD or Segmental
	Gh_A01G189000.1	evm.model.Ga02G1124	WGD or Segmental
	Gh_A01G189000.1	evm.model.Ga02G0070	WGD or Segmental
	Gh_A01G002200.1	evm.model.Ga02G1124	WGD or Segmental
	Gh_A02G204300.1	evm.model.Ga02G1124	WGD or Segmental
	Gh_A02G204300.1	evm.model.Ga02G0070	WGD or Segmental
	Gh_A06G002000.1	evm.model.Ga02G0070	WGD or Segmental
	Gh_A12G039100.1	evm.model.Ga02G1124	WGD or Segmental
	Gh_D01G187600.1	evm.model.Ga02G1124	WGD or Segmental
	Gh_D01G187600.1	evm.model.Ga02G0070	WGD or Segmental
	Gh_D01G002100.1	evm.model.Ga02G1124	WGD or Segmental
	Gh_D03G007000.1	evm.model.Ga02G0070	WGD or Segmental
	Gh_D03G007000.1	evm.model.Ga02G1124	WGD or Segmental
	Gh_D12G035200.1	evm.model.Ga02G1124	WGD or Segmental
	Gh_A01G119800.1	evm.model.Ga05G2750	WGD or Segmental
	Gh_A05G244400.1	evm.model.Ga05G2750	WGD or Segmental
	Gh_A05G176400.1	evm.model.Ga05G2750	WGD or Segmental
	Gh_A06G009500.1	evm.model.Ga05G2750	WGD or Segmental
	Gh_D01G118100.1	evm.model.Ga05G2750	WGD or Segmental
	Gh_D05G260600.1	evm.model.Ga05G2750	WGD or Segmental
	Gh_D05G193700.1	evm.model.Ga05G2750	WGD or Segmental
	Gh_D06G007700.1	evm.model.Ga05G2750	WGD or Segmental
	Gh_A02G204300.1	evm.model.Ga06G0022	WGD or Segmental
	Gh_A06G002000.1	evm.model.Ga06G0022	WGD or Segmental
	Gh_A12G039100.1	evm.model.Ga06G0022	WGD or Segmental
	Gh_D12G035200.1	evm.model.Ga06G0022	WGD or Segmental
	Gh_A08G152900.1	evm.model.Ga08G1572	WGD or Segmental
	Gh_A08G266100.1	evm.model.Ga08G2730	WGD or Segmental
	Gh_A11G095900.1	evm.model.Ga08G1572	WGD or Segmental
	Gh_D08G152500.1	evm.model.Ga08G1572	WGD or Segmental
	Gh_D08G256700.1	evm.model.Ga08G2730	WGD or Segmental
	Gh_D11G096800.1	evm.model.Ga08G1572	WGD or Segmental
	Gh_A10G208500.1	evm.model.Ga10G0599	WGD or Segmental
	Gh_D10G231700.1	evm.model.Ga10G0599	WGD or Segmental
	Gh_A08G152900.1	evm.model.Ga11G3125	WGD or Segmental
	Gh_A11G095900.1	evm.model.Ga11G3125	WGD or Segmental
	Gh_D08G152500.1	evm.model.Ga11G3125	WGD or Segmental
	Gh_D11G096800.1	evm.model.Ga11G3125	WGD or Segmental
	Gh_A01G189000.1	evm.model.Ga12G2689	WGD or Segmental
	Gh_A12G039100.1	evm.model.Ga12G2689	WGD or Segmental
	Gh_D01G187600.1	evm.model.Ga12G2689	WGD or Segmental
	Gh_D12G035200.1	evm.model.Ga12G2689	WGD or Segmental
Gh-Gb	Gh_A01G002200.1	GB_A01G0023	WGD or Segmental	82
	Gh_A01G103000.1	GB_A01G0967	WGD or Segmental
	Gh_A01G189000.1	GB_A01G1921	WGD or Segmental
	Gh_A01G189000.1	GB_A01G0023	WGD or Segmental
	Gh_A01G002200.1	GB_A01G1921	WGD or Segmental
	Gh_A02G204300.1	GB_A01G1921	WGD or Segmental
	Gh_A12G039100.1	GB_A01G0023	WGD or Segmental
	Gh_A12G039100.1	GB_A01G1921	WGD or Segmental
	Gh_D01G098400.1	GB_A01G0967	WGD or Segmental
	Gh_D01G002100.1	GB_A01G0023	WGD or Segmental
	Gh_D01G187600.1	GB_A01G1921	WGD or Segmental
	Gh_D01G002100.1	GB_A01G1921	WGD or Segmental
	Gh_D01G187600.1	GB_A01G0023	WGD or Segmental
	Gh_D03G007000.1	GB_A01G1921	WGD or Segmental
	Gh_D12G035200.1	GB_A01G1921	WGD or Segmental
	Gh_D12G035200.1	GB_A01G0023	WGD or Segmental
	Gh_A01G189000.1	GB_A02G2016	WGD or Segmental
	Gh_A02G204300.1	GB_A02G2016	WGD or Segmental
	Gh_A06G002000.1	GB_A02G2016	WGD or Segmental
	Gh_D01G187600.1	GB_A02G2016	WGD or Segmental
	Gh_D03G007000.1	GB_A02G2016	WGD or Segmental
	Gh_A02G204300.1	GB_A06G0019	WGD or Segmental
	Gh_A06G002000.1	GB_A06G0019	WGD or Segmental
	Gh_A12G039100.1	GB_A06G0019	WGD or Segmental
	Gh_D12G035200.1	GB_A06G0019	WGD or Segmental
	Gh_A08G152900.1	GB_A08G1666	WGD or Segmental
	Gh_A08G266100.1	GB_A08G2759	WGD or Segmental
	Gh_A11G095900.1	GB_A08G1666	WGD or Segmental
	Gh_D08G152500.1	GB_A08G1666	WGD or Segmental
	Gh_D08G256700.1	GB_A08G2759	WGD or Segmental
	Gh_D11G096800.1	GB_A08G1666	WGD or Segmental
	Gh_A10G208500.1	GB_A10G2388	WGD or Segmental
	Gh_D10G231700.1	GB_A10G2388	WGD or Segmental
	Gh_A08G152900.1	GB_A11G0937	WGD or Segmental
	Gh_A11G095900.1	GB_A11G0937	WGD or Segmental
	Gh_D08G152500.1	GB_A11G0937	WGD or Segmental
	Gh_D11G096800.1	GB_A11G0937	WGD or Segmental
	Gh_A01G002200.1	GB_A12G0364	WGD or Segmental
	Gh_A01G189000.1	GB_A12G0364	WGD or Segmental
	Gh_A12G039100.1	GB_A12G0364	WGD or Segmental
	Gh_D01G002100.1	GB_A12G0364	WGD or Segmental
	Gh_D01G187600.1	GB_A12G0364	WGD or Segmental
	Gh_D12G035200.1	GB_A12G0364	WGD or Segmental
	Gh_A01G002200.1	GB_D01G0024	WGD or Segmental
	Gh_A01G103000.1	GB_D01G1036	WGD or Segmental
	Gh_A01G189000.1	GB_D01G2017	WGD or Segmental
	Gh_A01G002200.1	GB_D01G2017	WGD or Segmental
	Gh_A01G189000.1	GB_D01G0024	WGD or Segmental
	Gh_A02G204300.1	GB_D01G2017	WGD or Segmental
	Gh_A12G039100.1	GB_D01G0024	WGD or Segmental
	Gh_A12G039100.1	GB_D01G2017	WGD or Segmental
	Gh_D01G002100.1	GB_D01G0024	WGD or Segmental
	Gh_D01G187600.1	GB_D01G2017	WGD or Segmental
	Gh_D01G002100.1	GB_D01G2017	WGD or Segmental
	Gh_D01G187600.1	GB_D01G0024	WGD or Segmental
	Gh_D03G007000.1	GB_D01G2017	WGD or Segmental
	Gh_D12G035200.1	GB_D01G2017	WGD or Segmental
	Gh_D12G035300.1	GB_D01G0024	WGD or Segmental
	Gh_D02G096600.1	GB_D02G0925	WGD or Segmental
	Gh_A01G189000.1	GB_D03G0068	WGD or Segmental
	Gh_A02G204300.1	GB_D03G0068	WGD or Segmental
	Gh_D03G007000.1	GB_D03G0068	WGD or Segmental
	Gh_A08G152900.1	GB_D08G1661	WGD or Segmental
	Gh_A08G266100.1	GB_D08G2746	WGD or Segmental
	Gh_A11G095900.1	GB_D08G1661	WGD or Segmental
	Gh_D01G098400.1	GB_D08G2746	WGD or Segmental
	Gh_D08G152500.1	GB_D08G1661	WGD or Segmental
	Gh_D08G256700.1	GB_D08G2746	WGD or Segmental
	Gh_D11G096800.1	GB_D08G1661	WGD or Segmental
	Gh_A10G208500.1	GB_D10G2358	WGD or Segmental
	Gh_D10G231700.1	GB_D10G2358	WGD or Segmental
	Gh_A08G152900.1	GB_D11G0969	WGD or Segmental
	Gh_A11G095900.1	GB_D11G0969	WGD or Segmental
	Gh_D08G152500.1	GB_D11G0969	WGD or Segmental
	Gh_D11G096800.1	GB_D11G0969	WGD or Segmental
	Gh_A01G189000.1	GB_D12G0354	WGD or Segmental
	Gh_A01G002200.1	GB_D12G0354	WGD or Segmental
	Gh_A12G039200.1	GB_D12G0351	WGD or Segmental
	Gh_A12G039100.1	GB_D12G0352	WGD or Segmental
	Gh_D01G187600.1	GB_D12G0354	WGD or Segmental
	Gh_D01G002100.1	GB_D12G0354	WGD or Segmental
	Gh_D12G035200.1	GB_D12G0352	WGD or Segmental
Ga-Gr	evm.model.Ga01G0024	Grai_01G000310.1	WGD or Segmental	25
	evm.model.Ga01G1067	Grai_01G010900.1	WGD or Segmental
	evm.model.Ga01G0024	Grai_01G019450.1	WGD or Segmental
	evm.model.Ga01G1251	Grai_05G027650.1	WGD or Segmental
	evm.model.Ga01G0024	Grai_12G003780.1	WGD or Segmental
	evm.model.Ga02G1124	Grai_01G019450.1	WGD or Segmental
	evm.model.Ga02G0070	Grai_01G019450.1	WGD or Segmental
	evm.model.Ga02G0070	Grai_02G000760.1	WGD or Segmental
	evm.model.Ga02G1124	Grai_02G000760.1	WGD or Segmental
	evm.model.Ga02G0070	Grai_06G000210.1	WGD or Segmental
	evm.model.Ga02G1124	Grai_12G003780.1	WGD or Segmental
	evm.model.Ga05G0818	Grai_05G008130.1	WGD or Segmental
	evm.model.Ga05G2750	Grai_05G027650.1	WGD or Segmental
	evm.model.Ga05G2750	Grai_05G020410.1	WGD or Segmental
	evm.model.Ga05G2043	Grai_05G027650.1	WGD or Segmental
	evm.model.Ga06G0022	Grai_02G000760.1	WGD or Segmental
	evm.model.Ga06G0022	Grai_06G000210.1	WGD or Segmental
	evm.model.Ga08G1572	Grai_08G018340.1	WGD or Segmental
	evm.model.Ga08G2730	Grai_08G030220.1	WGD or Segmental
	evm.model.Ga08G1572	Grai_11G029900.1	WGD or Segmental
	evm.model.Ga10G0599	Grai_10G026420.1	WGD or Segmental
	evm.model.Ga11G3125	Grai_08G018340.1	WGD or Segmental
	evm.model.Ga11G3125	Grai_11G029900.1	WGD or Segmental
	evm.model.Ga12G2689	Grai_01G019450.1	WGD or Segmental
	evm.model.Ga12G2689	Grai_12G003780.1	WGD or Segmental
Ga-Gb	evm.model.Ga01G0024	GB_A01G0023	WGD or Segmental	44
	evm.model.Ga01G1067	GB_A01G0967	WGD or Segmental
	evm.model.Ga01G0024	GB_A01G1921	WGD or Segmental
	evm.model.Ga01G0024	GB_A12G0364	WGD or Segmental
	evm.model.Ga01G0024	GB_D01G0024	WGD or Segmental
	evm.model.Ga01G1067	GB_D01G1036	WGD or Segmental
	evm.model.Ga01G0024	GB_D01G2017	WGD or Segmental
	evm.model.Ga01G0024	GB_D12G0354	WGD or Segmental
	evm.model.Ga02G1124	GB_A01G1921	WGD or Segmental
	evm.model.Ga02G1124	GB_A01G0023	WGD or Segmental
	evm.model.Ga02G0070	GB_A01G1921	WGD or Segmental
	evm.model.Ga02G1124	GB_A02G2016	WGD or Segmental
	evm.model.Ga02G0070	GB_A02G2016	WGD or Segmental
	evm.model.Ga02G0070	GB_A06G0019	WGD or Segmental
	evm.model.Ga02G1124	GB_A12G0364	WGD or Segmental
	evm.model.Ga02G1124	GB_D01G2017	WGD or Segmental
	evm.model.Ga02G1124	GB_D01G0024	WGD or Segmental
	evm.model.Ga02G0070	GB_D01G2017	WGD or Segmental
	evm.model.Ga02G0070	GB_D03G0068	WGD or Segmental
	evm.model.Ga02G1124	GB_D03G0068	WGD or Segmental
	evm.model.Ga02G1124	GB_D12G0354	WGD or Segmental
	evm.model.Ga05G2750	GB_A01G1142	WGD or Segmental
	evm.model.Ga05G2750	GB_A05G2637	WGD or Segmental
	evm.model.Ga05G2750	GB_A05G1955	WGD or Segmental
	evm.model.Ga05G2750	GB_D05G2634	WGD or Segmental
	evm.model.Ga05G2750	GB_D05G1982	WGD or Segmental
	evm.model.Ga06G0022	GB_A06G0019	WGD or Segmental
	evm.model.Ga08G1572	GB_A08G1666	WGD or Segmental
	evm.model.Ga08G2730	GB_A08G2759	WGD or Segmental
	evm.model.Ga08G1572	GB_A11G0937	WGD or Segmental
	evm.model.Ga08G1572	GB_D08G1661	WGD or Segmental
	evm.model.Ga08G2730	GB_D08G2746	WGD or Segmental
	evm.model.Ga08G1572	GB_D11G0969	WGD or Segmental
	evm.model.Ga10G0599	GB_A10G2388	WGD or Segmental
	evm.model.Ga10G0599	GB_D10G2358	WGD or Segmental
	evm.model.Ga11G3125	GB_A08G1666	WGD or Segmental
	evm.model.Ga11G3125	GB_A11G0937	WGD or Segmental
	evm.model.Ga11G3125	GB_D08G1661	WGD or Segmental
	evm.model.Ga11G3125	GB_D11G0969	WGD or Segmental
	evm.model.Ga12G2689	GB_A01G1921	WGD or Segmental
	evm.model.Ga12G2689	GB_A12G0364	WGD or Segmental
	evm.model.Ga12G2689	GB_D01G2017	WGD or Segmental
	evm.model.Ga12G2689	GB_D12G0352	WGD or Segmental
	evm.model.Ga12G2690	GB_D12G0351	WGD or Segmental
Gh-Gr	Gh_A01G002200.1	Grai_01G000310.1	WGD or Segmental	54
	Gh_A01G103000.1	Grai_01G010900.1	WGD or Segmental
	Gh_A01G189000.1	Grai_01G019450.1	WGD or Segmental
	Gh_A01G002200.1	Grai_01G019450.1	WGD or Segmental
	Gh_A01G189000.1	Grai_01G000310.1	WGD or Segmental
	Gh_A01G189000.1	Grai_02G000760.1	WGD or Segmental
	Gh_A01G119800.1	Grai_05G027650.1	WGD or Segmental
	Gh_A01G189000.1	Grai_12G003780.1	WGD or Segmental
	Gh_A01G002200.1	Grai_12G003780.1	WGD or Segmental
	Gh_A02G204300.1	Grai_01G019450.1	WGD or Segmental
	Gh_A02G204300.1	Grai_02G000760.1	WGD or Segmental
	Gh_A02G204300.1	Grai_06G000210.1	WGD or Segmental
	Gh_A05G063100.1	Grai_05G008130.1	WGD or Segmental
	Gh_A05G244400.1	Grai_05G027650.1	WGD or Segmental
	Gh_A05G176400.1	Grai_05G027650.1	WGD or Segmental
	Gh_A06G002000.1	Grai_02G000760.1	WGD or Segmental
	Gh_A06G009500.1	Grai_05G027650.1	WGD or Segmental
	Gh_A06G002000.1	Grai_06G000210.1	WGD or Segmental
	Gh_A06G002000.1	Grai_12G003780.1	WGD or Segmental
	Gh_A08G152900.1	Grai_08G018340.1	WGD or Segmental
	Gh_A08G266100.1	Grai_08G030220.1	WGD or Segmental
	Gh_A08G152900.1	Grai_11G029900.1	WGD or Segmental
	Gh_A10G208500.1	Grai_10G026420.1	WGD or Segmental
	Gh_A11G095900.1	Grai_08G018340.1	WGD or Segmental
	Gh_A11G095900.1	Grai_11G029900.1	WGD or Segmental
	Gh_A12G039100.1	Grai_01G000310.1	WGD or Segmental
	Gh_A12G039100.1	Grai_01G019450.1	WGD or Segmental
	Gh_A12G039100.1	Grai_06G000210.1	WGD or Segmental
	Gh_A12G039100.1	Grai_12G003780.1	WGD or Segmental
	Gh_D01G002100.1	Grai_01G000310.1	WGD or Segmental
	Gh_D01G098400.1	Grai_01G010900.1	WGD or Segmental
	Gh_D01G187600.1	Grai_01G019450.1	WGD or Segmental
	Gh_D01G002100.1	Grai_01G019450.1	WGD or Segmental
	Gh_D01G187600.1	Grai_01G000310.1	WGD or Segmental
	Gh_D01G187600.1	Grai_02G000760.1	WGD or Segmental
	Gh_D01G118100.1	Grai_05G027650.1	WGD or Segmental
	Gh_D01G187600.1	Grai_12G003780.1	WGD or Segmental
	Gh_D01G002100.1	Grai_12G003780.1	WGD or Segmental
	Gh_D02G096600.1	Grai_03G010090.1	WGD or Segmental
	Gh_D03G007000.1	Grai_01G019450.1	WGD or Segmental
	Gh_D03G007000.1	Grai_02G000760.1	WGD or Segmental
	Gh_D05G260600.1	Grai_05G027650.1	WGD or Segmental
	Gh_D05G193700.1	Grai_05G027650.1	WGD or Segmental
	Gh_D06G007700.1	Grai_05G027650.1	WGD or Segmental
	Gh_D08G152500.1	Grai_08G018340.1	WGD or Segmental
	Gh_D08G256700.1	Grai_08G030220.1	WGD or Segmental
	Gh_D08G152500.1	Grai_11G029900.1	WGD or Segmental
	Gh_D10G231700.1	Grai_10G026420.1	WGD or Segmental
	Gh_D11G096800.1	Grai_08G018340.1	WGD or Segmental
	Gh_D11G096800.1	Grai_11G029900.1	WGD or Segmental
	Gh_D12G035200.1	Grai_01G019450.1	WGD or Segmental
	Gh_D12G035200.1	Grai_01G000310.1	WGD or Segmental
	Gh_D12G035200.1	Grai_06G000210.1	WGD or Segmental
	Gh_D12G035200.1	Grai_12G003780.1	WGD or Segmental
Gb-Gr	GB_A01G0023	Grai_01G000310.1	WGD or Segmental	39
	GB_A01G0967	Grai_01G010900.1	WGD or Segmental
	GB_A01G1921	Grai_01G019450.1	WGD or Segmental
	GB_A01G1921	Grai_01G000310.1	WGD or Segmental
	GB_A01G1142	Grai_05G027650.1	WGD or Segmental
	GB_A01G1921	Grai_12G003790.1	WGD or Segmental
	GB_A02G2016	Grai_02G000760.1	WGD or Segmental
	GB_A05G0783	Grai_05G008130.1	WGD or Segmental
	GB_A05G2637	Grai_05G027650.1	WGD or Segmental
	GB_A05G1955	Grai_05G027650.1	WGD or Segmental
	GB_A06G0019	Grai_06G000210.1	WGD or Segmental
	GB_A08G1666	Grai_08G018340.1	WGD or Segmental
	GB_A08G2759	Grai_08G030220.1	WGD or Segmental
	GB_A08G1666	Grai_11G029900.1	WGD or Segmental
	GB_A09G1309	Grai_05G008130.1	WGD or Segmental
	GB_A10G2388	Grai_10G026420.1	WGD or Segmental
	GB_A11G0937	Grai_08G018340.1	WGD or Segmental
	GB_A11G0937	Grai_11G029900.1	WGD or Segmental
	GB_A12G0364	Grai_12G003780.1	WGD or Segmental
	GB_D01G0024	Grai_01G000310.1	WGD or Segmental
	GB_D01G1036	Grai_01G010900.1	WGD or Segmental
	GB_D01G2017	Grai_01G019450.1	WGD or Segmental
	GB_D01G2017	Grai_01G000310.1	WGD or Segmental
	GB_D01G2017	Grai_02G000760.1	WGD or Segmental
	GB_D01G2017	Grai_12G003790.1	WGD or Segmental
	GB_D02G0925	Grai_03G010090.1	WGD or Segmental
	GB_D03G0068	Grai_02G000760.1	WGD or Segmental
	GB_D05G2634	Grai_05G027650.1	WGD or Segmental
	GB_D05G1982	Grai_05G027650.1	WGD or Segmental
	GB_D08G1661	Grai_08G018340.1	WGD or Segmental
	GB_D08G2746	Grai_08G030220.1	WGD or Segmental
	GB_D08G1661	Grai_11G029900.1	WGD or Segmental
	GB_D09G1155	Grai_05G008130.1	WGD or Segmental
	GB_D10G2358	Grai_10G026420.1	WGD or Segmental
	GB_D11G0969	Grai_08G018340.1	WGD or Segmental
	GB_D11G0969	Grai_11G029900.1	WGD or Segmental
	GB_D12G0351	Grai_12G003780.1	WGD or Segmental
	GB_D12G0352	Grai_12G003790.1	WGD or Segmental
	GB_D12G0938	Grai_12G010190.1	WGD or Segmental
Gr-Gr	Grai_01G000310.1	Grai_01G019450.1	WGD or Segmental	10
	Grai_01G019450.1	Grai_02G000760.1	WGD or Segmental
	Grai_01G012900.1	Grai_05G027650.1	WGD or Segmental
	Grai_01G019450.1	Grai_12G003780.1	WGD or Segmental
	Grai_01G000310.1	Grai_12G003780.1	WGD or Segmental
	Grai_02G000760.1	Grai_06G000210.1	WGD or Segmental
	Grai_05G020410.1	Grai_05G027650.1	WGD or Segmental
	Grai_05G008130.1	Grai_09G013420.1	WGD or Segmental
	Grai_06G000210.1	Grai_12G003780.1	WGD or Segmental
	Grai_08G018340.1	Grai_11G029900.1	WGD or Segmental
Ga-Ga	evm.model.Ga01G0024	evm.model.Ga02G1124	WGD or Segmental	8
	evm.model.Ga01G1251	evm.model.Ga05G2750	WGD or Segmental
	evm.model.Ga02G0070	evm.model.Ga02G1124	WGD or Segmental
	evm.model.Ga02G0070	evm.model.Ga06G0022	WGD or Segmental
	evm.model.Ga02G1124	evm.model.Ga12G2689	WGD or Segmental
	evm.model.Ga05G2043	evm.model.Ga05G2750	WGD or Segmental
	evm.model.Ga05G2750	evm.model.Ga06G0110	WGD or Segmental
	evm.model.Ga08G1572	evm.model.Ga11G3125	WGD or Segmental
Gh-Gh	Gh_A01G189000.1	Gh_A01G002200.1	WGD or Segmental	36
	Gh_A02G204300.1	Gh_A01G189000.1	WGD or Segmental
	Gh_A12G039100.1	Gh_A01G002200.1	WGD or Segmental
	Gh_A12G039100.1	Gh_A01G189000.1	WGD or Segmental
	Gh_D01G098400.1	Gh_A01G103000.1	WGD or Segmental
	Gh_D01G002100.1	Gh_A01G002200.1	WGD or Segmental
	Gh_A01G002200.1	Gh_A01G189000.1	WGD or Segmental
	Gh_A01G189000.1	Gh_A02G204300.1	WGD or Segmental
	Gh_A01G002200.1	Gh_A12G039100.1	WGD or Segmental
	Gh_A01G189000.1	Gh_A12G039100.1	WGD or Segmental
	Gh_A01G103000.1	Gh_D01G098400.1	WGD or Segmental
	Gh_A01G002200.1	Gh_D01G002100.1	WGD or Segmental
	Gh_A01G189000.1	Gh_D01G187600.1	WGD or Segmental
	Gh_A01G189000.1	Gh_D01G002100.1	WGD or Segmental
	Gh_A01G002200.1	Gh_D01G187600.1	WGD or Segmental
	Gh_A01G189000.1	Gh_D03G007000.1	WGD or Segmental
	Gh_A01G189000.1	Gh_D12G035200.1	WGD or Segmental
	Gh_A02G204300.1	Gh_A06G002000.1	WGD or Segmental
	Gh_A02G204300.1	Gh_D01G187600.1	WGD or Segmental
	Gh_A02G204300.1	Gh_D03G007000.1	WGD or Segmental
	Gh_A06G002000.1	Gh_A12G039100.1	WGD or Segmental
	Gh_A06G002000.1	Gh_D12G035200.1	WGD or Segmental
	Gh_A08G152900.1	Gh_A11G095900.1	WGD or Segmental
	Gh_A08G152900.1	Gh_D08G152500.1	WGD or Segmental
	Gh_A08G266100.1	Gh_D08G256700.1	WGD or Segmental
	Gh_A08G152900.1	Gh_D11G096800.1	WGD or Segmental
	Gh_A10G208500.1	Gh_D10G231700.1	WGD or Segmental
	Gh_A11G095900.1	Gh_D08G152500.1	WGD or Segmental
	Gh_A11G095900.1	Gh_D11G096800.1	WGD or Segmental
	Gh_A12G039100.1	Gh_D01G002100.1	WGD or Segmental
	Gh_A12G039100.1	Gh_D01G187600.1	WGD or Segmental
	Gh_A12G039100.1	Gh_D12G035200.1	WGD or Segmental
	Gh_D01G002100.1	Gh_D01G187600.1	WGD or Segmental
	Gh_D01G187600.1	Gh_D12G035200.1	WGD or Segmental
	Gh_D01G002100.1	Gh_D12G035200.1	WGD or Segmental
	Gh_D08G152500.1	Gh_D11G096800.1	WGD or Segmental
Gb-Gb	GB_A01G0023	GB_A01G1921	WGD or Segmental	26
	GB_A01G1921	GB_A12G0364	WGD or Segmental
	GB_A01G0023	GB_D01G0024	WGD or Segmental
	GB_A01G0967	GB_D01G1036	WGD or Segmental
	GB_A01G1921	GB_D01G2017	WGD or Segmental
	GB_A01G0023	GB_D01G2017	WGD or Segmental
	GB_A01G1921	GB_D01G0024	WGD or Segmental
	GB_A01G1921	GB_D03G0068	WGD or Segmental
	GB_A01G1921	GB_D12G0352	WGD or Segmental
	GB_A02G2016	GB_A06G0019	WGD or Segmental
	GB_A02G2016	GB_D01G2017	WGD or Segmental
	GB_A02G2016	GB_D03G0068	WGD or Segmental
	GB_A06G0019	GB_D05G1894	WGD or Segmental
	GB_A06G0019	GB_D06G0017	WGD or Segmental
	GB_A08G1666	GB_A11G0937	WGD or Segmental
	GB_A08G1666	GB_D08G1661	WGD or Segmental
	GB_A08G2759	GB_D08G2746	WGD or Segmental
	GB_A08G1666	GB_D11G0969	WGD or Segmental
	GB_A10G2388	GB_D10G2358	WGD or Segmental
	GB_A11G0937	GB_D08G1661	WGD or Segmental
	GB_A11G0937	GB_D11G0969	WGD or Segmental
	GB_A12G0364	GB_D12G0351	WGD or Segmental
	GB_D01G0024	GB_D01G2017	WGD or Segmental
	GB_D01G2017	GB_D03G0068	WGD or Segmental
	GB_D01G2017	GB_D12G0352	WGD or Segmental
	GB_D08G1661	GB_D11G0969	WGD or Segmental

## Sheet: Table S5
Table S1. Collinearity and chromosomal segmental duplication containing SKP genes
Alignment type	Gene ID-1	Gene ID-2	Duplication type	total homologous gene Pairs
GhAt-GhAt	Gh_A01G189000.1	Gh_A01G002200.1	WGD or Segmental	7
	Gh_A02G204300.1	Gh_A01G189000.1	WGD or Segmental
	Gh_A02G204300.1	Gh_A06G002000.1	WGD or Segmental
	Gh_A12G039100.1	Gh_A01G189000.1	WGD or Segmental
	Gh_A06G002000.1	Gh_A12G039100.1	WGD or Segmental
	Gh_A01G002200.1	Gh_A12G039100.1	WGD or Segmental
	Gh_A08G152900.1	Gh_A11G095900.1	WGD or Segmental
GhDt-GhDt	Gh_D01G002100.1	Gh_D01G187600.1	WGD or Segmental	4
	Gh_D01G187600.1	Gh_D12G035200.1	WGD or Segmental
	Gh_D01G002100.1	Gh_D12G035200.1	WGD or Segmental
	Gh_D08G152500.1	Gh_D11G096800.1	WGD or Segmental
GhAt-GhDt	Gh_A02G204300.1	Gh_D01G187600.1	WGD or Segmental	19
	Gh_A02G204300.1	Gh_D03G007000.1	WGD or Segmental
	Gh_A06G002000.1	Gh_D12G035200.1	WGD or Segmental
	Gh_D01G098400.1	Gh_A01G103000.1	WGD or Segmental
	Gh_D01G002100.1	Gh_A01G002200.1	WGD or Segmental
	Gh_A12G039100.1	Gh_D01G187600.1	WGD or Segmental
	Gh_A12G039100.1	Gh_D12G035200.1	WGD or Segmental
	Gh_A01G189000.1	Gh_D01G187600.1	WGD or Segmental
	Gh_A01G189000.1	Gh_D01G002100.1	WGD or Segmental
	Gh_A01G002200.1	Gh_D01G187600.1	WGD or Segmental
	Gh_A01G189000.1	Gh_D03G007000.1	WGD or Segmental
	Gh_A01G189000.1	Gh_D12G035200.1	WGD or Segmental
	Gh_A08G152900.1	Gh_D08G152500.1	WGD or Segmental
	Gh_A08G266100.1	Gh_D08G256700.1	WGD or Segmental
	Gh_A08G152900.1	Gh_D11G096800.1	WGD or Segmental
	Gh_A10G208500.1	Gh_D10G231700.1	WGD or Segmental
	Gh_A11G095900.1	Gh_D08G152500.1	WGD or Segmental
	Gh_A11G095900.1	Gh_D11G096800.1	WGD or Segmental
	Gh_A12G039100.1	Gh_D01G002100.1	WGD or Segmental
GbAt-GbAt	GB_A01G0023	GB_A01G1921	WGD or Segmental	4
	GB_A01G1921	GB_A12G0364	WGD or Segmental
	GB_A02G2016	GB_A06G0019	WGD or Segmental
	GB_A08G1666	GB_A11G0937	WGD or Segmental
GbDt-GbDt	GB_D01G0024	GB_D01G2017	WGD or Segmental	4
	GB_D01G2017	GB_D03G0068	WGD or Segmental
	GB_D01G2017	GB_D12G0352	WGD or Segmental
	GB_D08G1661	GB_D11G0969	WGD or Segmental
GbAt-GbDt	GB_A11G0937	GB_D11G0969	WGD or Segmental	18
	GB_A12G0364	GB_D12G0351	WGD or Segmental
	GB_A02G2016	GB_D01G2017	WGD or Segmental
	GB_A02G2016	GB_D03G0068	WGD or Segmental
	GB_A06G0019	GB_D05G1894	WGD or Segmental
	GB_A06G0019	GB_D06G0017	WGD or Segmental
	GB_A11G0937	GB_D08G1661	WGD or Segmental
	GB_A08G1666	GB_D08G1661	WGD or Segmental
	GB_A08G2759	GB_D08G2746	WGD or Segmental
	GB_A08G1666	GB_D11G0969	WGD or Segmental
	GB_A10G2388	GB_D10G2358	WGD or Segmental
	GB_A01G0023	GB_D01G0024	WGD or Segmental
	GB_A01G0967	GB_D01G1036	WGD or Segmental
	GB_A01G1921	GB_D01G2017	WGD or Segmental
	GB_A01G0023	GB_D01G2017	WGD or Segmental
	GB_A01G1921	GB_D01G0024	WGD or Segmental
	GB_A01G1921	GB_D03G0068	WGD or Segmental
	GB_A01G1921	GB_D12G0352	WGD or Segmental
GhDt-Gr	Gh_D01G002100.1	Grai_01G000310.1	WGD or Segmental	24
	Gh_D01G098400.1	Grai_01G010900.1	WGD or Segmental
	Gh_D01G187600.1	Grai_01G019450.1	WGD or Segmental
	Gh_D01G002100.1	Grai_01G019450.1	WGD or Segmental
	Gh_D01G187600.1	Grai_01G000310.1	WGD or Segmental
	Gh_D01G187600.1	Grai_02G000760.1	WGD or Segmental
	Gh_D01G118100.1	Grai_05G027650.1	WGD or Segmental
	Gh_D01G187600.1	Grai_12G003780.1	WGD or Segmental
	Gh_D01G002100.1	Grai_12G003780.1	WGD or Segmental
	Gh_D02G096600.1	Grai_03G010090.1	WGD or Segmental
	Gh_D03G007000.1	Grai_01G019450.1	WGD or Segmental
	Gh_D03G007000.1	Grai_02G000760.1	WGD or Segmental
	Gh_D05G260600.1	Grai_05G027650.1	WGD or Segmental
	Gh_D05G193700.1	Grai_05G027650.1	WGD or Segmental
	Gh_D06G007700.1	Grai_05G027650.1	WGD or Segmental
	Gh_D08G152500.1	Grai_08G018340.1	WGD or Segmental
	Gh_D08G256700.1	Grai_08G030220.1	WGD or Segmental
	Gh_D08G152500.1	Grai_11G029900.1	WGD or Segmental
	Gh_D10G231700.1	Grai_10G026420.1	WGD or Segmental
	Gh_D11G096800.1	Grai_08G018340.1	WGD or Segmental
	Gh_D11G096800.1	Grai_11G029900.1	WGD or Segmental
	Gh_D12G035200.1	Grai_01G019450.1	WGD or Segmental
	Gh_D12G035200.1	Grai_01G000310.1	WGD or Segmental
	Gh_D12G035200.1	Grai_06G000210.1	WGD or Segmental
	Gh_D12G035200.1	Grai_12G003780.1	WGD or Segmental
GhAt-GbAt	Gh_A01G002200.1	GB_A01G0023	WGD or Segmental	23
	Gh_A01G103000.1	GB_A01G0967	WGD or Segmental
	Gh_A01G189000.1	GB_A01G1921	WGD or Segmental
	Gh_A01G189000.1	GB_A01G0023	WGD or Segmental
	Gh_A01G002200.1	GB_A01G1921	WGD or Segmental
	Gh_A02G204300.1	GB_A01G1921	WGD or Segmental
	Gh_A12G039100.1	GB_A01G0023	WGD or Segmental
	Gh_A12G039100.1	GB_A01G1921	WGD or Segmental
	Gh_A01G189000.1	GB_A02G2016	WGD or Segmental
	Gh_A02G204300.1	GB_A02G2016	WGD or Segmental
	Gh_A06G002000.1	GB_A02G2016	WGD or Segmental
	Gh_A02G204300.1	GB_A06G0019	WGD or Segmental
	Gh_A06G002000.1	GB_A06G0019	WGD or Segmental
	Gh_A12G039100.1	GB_A06G0019	WGD or Segmental
	Gh_A08G152900.1	GB_A08G1666	WGD or Segmental
	Gh_A08G266100.1	GB_A08G2759	WGD or Segmental
	Gh_A11G095900.1	GB_A08G1666	WGD or Segmental
	Gh_A10G208500.1	GB_A10G2388	WGD or Segmental
	Gh_A08G152900.1	GB_A11G0937	WGD or Segmental
	Gh_A11G095900.1	GB_A11G0937	WGD or Segmental
	Gh_A01G002200.1	GB_A12G0364	WGD or Segmental
	Gh_A01G189000.1	GB_A12G0364	WGD or Segmental
	Gh_A12G039100.1	GB_A12G0364	WGD or Segmental
GhDt-GbDt	Gh_D01G002100.1	GB_D01G0024	WGD or Segmental	18
	Gh_D01G187600.1	GB_D01G2017	WGD or Segmental
	Gh_D01G002100.1	GB_D01G2017	WGD or Segmental
	Gh_D01G187600.1	GB_D01G0024	WGD or Segmental
	Gh_D03G007000.1	GB_D01G2017	WGD or Segmental
	Gh_D12G035200.1	GB_D01G2017	WGD or Segmental
	Gh_D12G035300.1	GB_D01G0024	WGD or Segmental
	Gh_D02G096600.1	GB_D02G0925	WGD or Segmental
	Gh_D08G152500.1	GB_D08G1661	WGD or Segmental
	Gh_D08G256700.1	GB_D08G2746	WGD or Segmental
	Gh_D11G096800.1	GB_D08G1661	WGD or Segmental
	Gh_D03G007000.1	GB_D03G0068	WGD or Segmental
	Gh_D10G231700.1	GB_D10G2358	WGD or Segmental
	Gh_D08G152500.1	GB_D11G0969	WGD or Segmental
	Gh_D11G096800.1	GB_D11G0969	WGD or Segmental
	Gh_D01G187600.1	GB_D12G0354	WGD or Segmental
	Gh_D01G002100.1	GB_D12G0354	WGD or Segmental
	Gh_D12G035200.1	GB_D12G0352	WGD or Segmental
GhAt-Ga	Gh_A01G002200.1	evm.model.Ga01G0024	WGD or Segmental	26
	Gh_A01G103000.1	evm.model.Ga01G1067	WGD or Segmental
	Gh_A01G189000.1	evm.model.Ga01G0024	WGD or Segmental
	Gh_A12G039100.1	evm.model.Ga01G0024	WGD or Segmental
	Gh_A01G189000.1	evm.model.Ga02G1124	WGD or Segmental
	Gh_A01G189000.1	evm.model.Ga02G0070	WGD or Segmental
	Gh_A01G002200.1	evm.model.Ga02G1124	WGD or Segmental
	Gh_A02G204300.1	evm.model.Ga02G1124	WGD or Segmental
	Gh_A02G204300.1	evm.model.Ga02G0070	WGD or Segmental
	Gh_A06G002000.1	evm.model.Ga02G0070	WGD or Segmental
	Gh_A12G039100.1	evm.model.Ga02G1124	WGD or Segmental
	Gh_A06G002000.1	evm.model.Ga06G0022	WGD or Segmental
	Gh_A12G039100.1	evm.model.Ga06G0022	WGD or Segmental
	Gh_A02G204300.1	evm.model.Ga06G0022	WGD or Segmental
	Gh_A08G152900.1	evm.model.Ga08G1572	WGD or Segmental
	Gh_A08G266100.1	evm.model.Ga08G2730	WGD or Segmental
	Gh_A11G095900.1	evm.model.Ga08G1572	WGD or Segmental
	Gh_A10G208500.1	evm.model.Ga10G0599	WGD or Segmental
	Gh_A08G152900.1	evm.model.Ga11G3125	WGD or Segmental
	Gh_A11G095900.1	evm.model.Ga11G3125	WGD or Segmental
	Gh_A01G189000.1	evm.model.Ga12G2689	WGD or Segmental
	Gh_A12G039100.1	evm.model.Ga12G2689	WGD or Segmental
	Gh_A01G119800.1	evm.model.Ga05G2750	WGD or Segmental
	Gh_A05G244400.1	evm.model.Ga05G2750	WGD or Segmental
	Gh_A05G176400.1	evm.model.Ga05G2750	WGD or Segmental
	Gh_A06G009500.1	evm.model.Ga05G2750	WGD or Segmental
Ga-GbAt	evm.model.Ga01G0024	GB_A01G0023	WGD or Segmental	23
	evm.model.Ga01G1067	GB_A01G0967	WGD or Segmental
	evm.model.Ga01G0024	GB_A01G1921	WGD or Segmental
	evm.model.Ga01G0024	GB_A12G0364	WGD or Segmental
	evm.model.Ga12G2689	GB_A12G0364	WGD or Segmental
	evm.model.Ga05G2750	GB_A01G1142	WGD or Segmental
	evm.model.Ga05G2750	GB_A05G2637	WGD or Segmental
	evm.model.Ga05G2750	GB_A05G1955	WGD or Segmental
	evm.model.Ga02G1124	GB_A01G1921	WGD or Segmental
	evm.model.Ga02G1124	GB_A01G0023	WGD or Segmental
	evm.model.Ga02G0070	GB_A01G1921	WGD or Segmental
	evm.model.Ga02G1124	GB_A02G2016	WGD or Segmental
	evm.model.Ga02G0070	GB_A02G2016	WGD or Segmental
	evm.model.Ga02G0070	GB_A06G0019	WGD or Segmental
	evm.model.Ga02G1124	GB_A12G0364	WGD or Segmental
	evm.model.Ga06G0022	GB_A06G0019	WGD or Segmental
	evm.model.Ga08G1572	GB_A08G1666	WGD or Segmental
	evm.model.Ga08G2730	GB_A08G2759	WGD or Segmental
	evm.model.Ga08G1572	GB_A11G0937	WGD or Segmental
	evm.model.Ga10G0599	GB_A10G2388	WGD or Segmental
	evm.model.Ga11G3125	GB_A08G1666	WGD or Segmental
	evm.model.Ga11G3125	GB_A11G0937	WGD or Segmental
	evm.model.Ga12G2689	GB_A01G1921	WGD or Segmental
Ga-Ga	evm.model.Ga01G0024	evm.model.Ga02G1124	WGD or Segmental	8
	evm.model.Ga01G1251	evm.model.Ga05G2750	WGD or Segmental
	evm.model.Ga02G0070	evm.model.Ga02G1124	WGD or Segmental
	evm.model.Ga02G0070	evm.model.Ga06G0022	WGD or Segmental
	evm.model.Ga02G1124	evm.model.Ga12G2689	WGD or Segmental
	evm.model.Ga05G2043	evm.model.Ga05G2750	WGD or Segmental
	evm.model.Ga05G2750	evm.model.Ga06G0110	WGD or Segmental
	evm.model.Ga08G1572	evm.model.Ga11G3125	WGD or Segmental
Gr-Gr	Grai_01G000310.1	Grai_01G019450.1	WGD or Segmental	10
	Grai_01G019450.1	Grai_02G000760.1	WGD or Segmental
	Grai_01G012900.1	Grai_05G027650.1	WGD or Segmental
	Grai_01G019450.1	Grai_12G003780.1	WGD or Segmental
	Grai_01G000310.1	Grai_12G003780.1	WGD or Segmental
	Grai_02G000760.1	Grai_06G000210.1	WGD or Segmental
	Grai_05G020410.1	Grai_05G027650.1	WGD or Segmental
	Grai_05G008130.1	Grai_09G013420.1	WGD or Segmental
	Grai_06G000210.1	Grai_12G003780.1	WGD or Segmental
	Grai_08G018340.1	Grai_11G029900.1	WGD or Segmental
Ga-Gr	evm.model.Ga01G0024	Grai_01G000310.1	WGD or Segmental	25
	evm.model.Ga01G1067	Grai_01G010900.1	WGD or Segmental
	evm.model.Ga01G0024	Grai_01G019450.1	WGD or Segmental
	evm.model.Ga01G1251	Grai_05G027650.1	WGD or Segmental
	evm.model.Ga01G0024	Grai_12G003780.1	WGD or Segmental
	evm.model.Ga02G1124	Grai_01G019450.1	WGD or Segmental
	evm.model.Ga02G0070	Grai_01G019450.1	WGD or Segmental
	evm.model.Ga02G0070	Grai_02G000760.1	WGD or Segmental
	evm.model.Ga02G1124	Grai_02G000760.1	WGD or Segmental
	evm.model.Ga02G0070	Grai_06G000210.1	WGD or Segmental
	evm.model.Ga02G1124	Grai_12G003780.1	WGD or Segmental
	evm.model.Ga05G0818	Grai_05G008130.1	WGD or Segmental
	evm.model.Ga05G2750	Grai_05G027650.1	WGD or Segmental
	evm.model.Ga05G2750	Grai_05G020410.1	WGD or Segmental
	evm.model.Ga05G2043	Grai_05G027650.1	WGD or Segmental
	evm.model.Ga06G0022	Grai_02G000760.1	WGD or Segmental
	evm.model.Ga06G0022	Grai_06G000210.1	WGD or Segmental
	evm.model.Ga08G1572	Grai_08G018340.1	WGD or Segmental
	evm.model.Ga08G2730	Grai_08G030220.1	WGD or Segmental
	evm.model.Ga08G1572	Grai_11G029900.1	WGD or Segmental
	evm.model.Ga10G0599	Grai_10G026420.1	WGD or Segmental
	evm.model.Ga11G3125	Grai_08G018340.1	WGD or Segmental
	evm.model.Ga11G3125	Grai_11G029900.1	WGD or Segmental
	evm.model.Ga12G2689	Grai_01G019450.1	WGD or Segmental
	evm.model.Ga12G2689	Grai_12G003780.1	WGD or Segmental
GbDt-Gr	GB_D01G0024	Grai_01G000310.1	WGD or Segmental	20
	GB_D01G1036	Grai_01G010900.1	WGD or Segmental
	GB_D01G2017	Grai_01G019450.1	WGD or Segmental
	GB_D01G2017	Grai_01G000310.1	WGD or Segmental
	GB_D01G2017	Grai_02G000760.1	WGD or Segmental
	GB_D01G2017	Grai_12G003790.1	WGD or Segmental
	GB_D02G0925	Grai_03G010090.1	WGD or Segmental
	GB_D03G0068	Grai_02G000760.1	WGD or Segmental
	GB_D05G2634	Grai_05G027650.1	WGD or Segmental
	GB_D05G1982	Grai_05G027650.1	WGD or Segmental
	GB_D08G1661	Grai_08G018340.1	WGD or Segmental
	GB_D08G2746	Grai_08G030220.1	WGD or Segmental
	GB_D08G1661	Grai_11G029900.1	WGD or Segmental
	GB_D09G1155	Grai_05G008130.1	WGD or Segmental
	GB_D10G2358	Grai_10G026420.1	WGD or Segmental
	GB_D11G0969	Grai_08G018340.1	WGD or Segmental
	GB_D11G0969	Grai_11G029900.1	WGD or Segmental
	GB_D12G0351	Grai_12G003780.1	WGD or Segmental
	GB_D12G0352	Grai_12G003790.1	WGD or Segmental
	GB_D12G0938	Grai_12G010190.1	WGD or Segmental

## Sheet: Table S6
	motif
motif 1	FVKVDQNTLFDLILAANYLNIKSLLDLTCQTVABMIKG
motif 2	EEIRKTFNIKNDFTPEEEEEVRRENQWAF
motif 3	SKKITLRTSDGEIFEVEEAVALZSQTIKH
motif 4	MIEDDCADNEIPJPNVTSKILSKVJEYCKKHVDA
motif 5	DDEIDPALKEKIDREVEDFARRLNSDWPERMQEILSFGQEKKPVHFSLNG
motif 6	SKGIKTSKSKKKNRRRKDQQKSTSANEATKNHNKEPNGLNQVCRSAEVGQ
motif 7	RIRLLNRLYAKKRKELKERZKLKNIEVDEERVDDRSVDDLLSFINGDDGD
motif 8	RPGVGATSNLQDVEDDIFPNKNEFDDGDI
motif 9	SBEELKSWDAD
motif 10	VDMAVIKPEIM

## Sheet: Table S7
gene ID			cis-acting elements
Gh_A01G002200.1	452	472	I-box
Gh_A01G002200.1	1721	1741	I-box
Gh_A01G002200.1	1762	1782	I-box
Gh_A01G002200.1	1420	1440	ABRE
Gh_A01G002200.1	1755	1775	ABRE
Gh_A01G002200.1	211	231	MYB
Gh_A01G002200.1	335	355	MYB
Gh_A01G002200.1	730	750	MYB
Gh_A01G002200.1	734	754	MYB
Gh_A01G002200.1	1551	1571	MYB
Gh_A01G002200.1	568	588	GA-motif
Gh_A01G002200.1	823	843	GATA-motif
Gh_A01G002200.1	1697	1717	GATA-motif
Gh_A01G002200.1	1570	1590	CGTCA-motif
Gh_A01G002200.1	1404	1424	MRE
Gh_A01G002200.1	413	433	Box 4
Gh_A01G002200.1	552	572	Box 4
Gh_A01G002200.1	661	681	Box 4
Gh_A01G002200.1	765	785	Box 4
Gh_A01G002200.1	1025	1045	Box 4
Gh_A01G002200.1	1029	1049	Box 4
Gh_A01G002200.1	1097	1117	Box 4
Gh_A01G002200.1	1122	1142	Box 4
Gh_A01G002200.1	1164	1184	Box 4
Gh_A01G002200.1	1170	1190	Box 4
Gh_A01G002200.1	1176	1196	Box 4
Gh_A01G002200.1	1497	1517	Box 4
Gh_A01G002200.1	859	879	MYB
Gh_A01G002200.1	983	1003	MYB
Gh_A01G002200.1	1419	1439	G-box
Gh_A01G002200.1	1755	1775	G-box
Gh_A01G002200.1	212	232	GT1-motif
Gh_A01G002200.1	334	354	GT1-motif
Gh_A01G002200.1	339	359	MYC
Gh_A01G002200.1	866	886	MYC
Gh_A01G002200.1	881	901	MYC
Gh_A01G002200.1	1491	1511	TGA-element
Gh_A01G002200.1	1570	1590	TGACG-motif
Gh_A01G002200.1	421	441	CAT-box
Gh_A01G002300.1	1025	1045	TCA-element
Gh_A01G002300.1	715	735	MYB
Gh_A01G002300.1	1294	1314	MYB
Gh_A01G002300.1	1545	1565	MYB
Gh_A01G002300.1	1742	1762	MYB
Gh_A01G002300.1	1884	1904	ABRE
Gh_A01G002300.1	1210	1230	Box 4
Gh_A01G002300.1	1238	1258	Box 4
Gh_A01G002300.1	1314	1334	Box 4
Gh_A01G002300.1	1318	1338	Box 4
Gh_A01G002300.1	1436	1456	CGTCA-motif
Gh_A01G002300.1	1700	1720	CGTCA-motif
Gh_A01G002300.1	1882	1902	CGTCA-motif
Gh_A01G002300.1	1688	1708	GATA-motif
Gh_A01G002300.1	38	58	TATC-box
Gh_A01G002300.1	284	304	TATC-box
Gh_A01G002300.1	630	650	G-box
Gh_A01G002300.1	688	708	G-box
Gh_A01G002300.1	710	730	G-box
Gh_A01G002300.1	1883	1903	G-box
Gh_A01G002300.1	1708	1728	TCT-motif
Gh_A01G002300.1	1293	1313	GT1-motif
Gh_A01G002300.1	1436	1456	TGACG-motif
Gh_A01G002300.1	1700	1720	TGACG-motif
Gh_A01G002300.1	1882	1902	TGACG-motif
Gh_A01G002300.1	1277	1297	MYC
Gh_A01G002300.1	1350	1370	MYC
Gh_A01G103000.1	1922	1942	LTR
Gh_A01G103000.1	1653	1673	ABRE
Gh_A01G103000.1	1684	1704	ABRE
Gh_A01G103000.1	368	388	MYB
Gh_A01G103000.1	389	409	MYB
Gh_A01G103000.1	914	934	MYB
Gh_A01G103000.1	782	802	Box 4
Gh_A01G103000.1	786	806	Box 4
Gh_A01G103000.1	1374	1394	Box 4
Gh_A01G103000.1	1531	1551	MYB
Gh_A01G103000.1	1683	1703	G-Box
Gh_A01G103000.1	135	155	CGTCA-motif
Gh_A01G103000.1	1864	1884	CGTCA-motif
Gh_A01G103000.1	1881	1901	GATA-motif
Gh_A01G103000.1	671	691	MYC
Gh_A01G103000.1	149	169	TCT-motif
Gh_A01G103000.1	802	822	TCT-motif
Gh_A01G103000.1	566	586	GT1-motif
Gh_A01G103000.1	949	969	GT1-motif
Gh_A01G103000.1	135	155	TGACG-motif
Gh_A01G103000.1	1864	1884	TGACG-motif
Gh_A01G103000.1	44	64	TCCC-motif
Gh_A01G103000.1	140	160	MYC
Gh_A01G103000.1	318	338	MYC
Gh_A01G103000.1	938	958	MYC
Gh_A01G103000.1	1048	1068	MYC
Gh_A01G103000.1	1103	1123	MYC
Gh_A01G103000.1	1310	1330	MYC
Gh_A01G103000.1	1726	1746	CAT-box
Gh_A01G103000.1	1874	1894	CAT-box
Gh_A01G189000.1	561	581	TGACG-motif
Gh_A01G189000.1	1691	1711	TGACG-motif
Gh_A01G189000.1	1775	1795	TGACG-motif
Gh_A01G189000.1	1380	1400	TGA-element
Gh_A01G189000.1	431	451	MYC
Gh_A01G189000.1	573	593	MYC
Gh_A01G189000.1	1007	1027	MYC
Gh_A01G189000.1	1644	1664	MYC
Gh_A01G189000.1	362	382	MBS
Gh_A01G189000.1	37	57	TCT-motif
Gh_A01G189000.1	362	382	MYB
Gh_A01G189000.1	684	704	Box 4
Gh_A01G189000.1	755	775	Box 4
Gh_A01G189000.1	795	815	Box 4
Gh_A01G189000.1	906	926	Box 4
Gh_A01G189000.1	910	930	Box 4
Gh_A01G189000.1	938	958	Box 4
Gh_A01G189000.1	946	966	Box 4
Gh_A01G189000.1	976	996	Box 4
Gh_A01G189000.1	624	644	GATA-motif
Gh_A01G189000.1	561	581	CGTCA-motif
Gh_A01G189000.1	1691	1711	CGTCA-motif
Gh_A01G189000.1	1775	1795	CGTCA-motif
Gh_A01G189000.1	1302	1322	TCA-element
Gh_A01G189000.1	1359	1379	I-box
Gh_A01G189000.1	1052	1072	GA-motif
Gh_A02G204300.1	9	29	MBS
Gh_A02G204300.1	1775	1795	TGACG-motif
Gh_A02G204300.1	816	836	MYC
Gh_A02G204300.1	1007	1027	MYC
Gh_A02G204300.1	105	125	TCCC-motif
Gh_A02G204300.1	859	879	TCT-motif
Gh_A02G204300.1	1325	1345	G-box
Gh_A02G204300.1	1326	1346	G-box
Gh_A02G204300.1	1379	1399	G-box
Gh_A02G204300.1	1737	1757	G-box
Gh_A02G204300.1	1775	1795	CGTCA-motif
Gh_A02G204300.1	746	766	ABRE
Gh_A02G204300.1	1326	1346	ABRE
Gh_A02G204300.1	1327	1347	ABRE
Gh_A02G204300.1	1377	1397	ABRE
Gh_A02G204300.1	1379	1399	ABRE
Gh_A02G204300.1	1737	1757	ABRE
Gh_A02G204300.1	41	61	MYB
Gh_A02G204300.1	1894	1914	MYB
Gh_A02G204300.1	1518	1538	TCA-element
Gh_A06G002000.1	794	814	Box 4
Gh_A06G002000.1	798	818	Box 4
Gh_A06G002000.1	973	993	Box 4
Gh_A06G002000.1	1012	1032	Box 4
Gh_A06G002000.1	1024	1044	Box 4
Gh_A06G002000.1	1287	1307	Box 4
Gh_A06G002000.1	1889	1909	G-Box
Gh_A06G002000.1	1544	1564	CGTCA-motif
Gh_A06G002000.1	1691	1711	CGTCA-motif
Gh_A06G002000.1	1811	1831	CGTCA-motif
Gh_A06G002000.1	1737	1757	G-box
Gh_A06G002000.1	82	102	TCA-element
Gh_A06G002000.1	1737	1757	ABRE
Gh_A06G002000.1	1890	1910	ABRE
Gh_A06G002000.1	58	78	MYB
Gh_A06G002000.1	178	198	MYB
Gh_A06G002000.1	1544	1564	TGACG-motif
Gh_A06G002000.1	1691	1711	TGACG-motif
Gh_A06G002000.1	1811	1831	TGACG-motif
Gh_A06G002000.1	462	482	MYC
Gh_A06G002000.1	629	649	MYC
Gh_A06G002000.1	1038	1058	MYC
Gh_A06G002000.1	1644	1664	MYC
Gh_A06G002000.1	385	405	GT1-motif
Gh_A06G002000.1	91	111	TCT-motif
Gh_A08G152900.1	1904	1924	TCT-motif
Gh_A08G152900.1	1370	1390	CAT-box
Gh_A08G152900.1	1958	1978	ABRE
Gh_A08G152900.1	526	546	MYB
Gh_A08G152900.1	814	834	MYB
Gh_A08G152900.1	908	928	MYB
Gh_A08G152900.1	933	953	MYB
Gh_A08G152900.1	1440	1460	MYB
Gh_A08G152900.1	1606	1626	MYB
Gh_A08G152900.1	180	200	Box 4
Gh_A08G152900.1	293	313	Box 4
Gh_A08G152900.1	437	457	Box 4
Gh_A08G152900.1	1029	1049	Box 4
Gh_A08G152900.1	1111	1131	Box 4
Gh_A08G152900.1	1160	1180	Box 4
Gh_A08G152900.1	1377	1397	Box 4
Gh_A08G152900.1	1912	1932	G-box
Gh_A08G152900.1	1957	1977	G-box
Gh_A08G152900.1	813	833	GT1-motif
Gh_A08G152900.1	611	631	MYC
Gh_A08G152900.1	631	651	MYC
Gh_A08G152900.1	833	853	MYC
Gh_A08G152900.1	1070	1090	MYC
Gh_A08G152900.1	1203	1223	MYC
Gh_A08G152900.1	1539	1559	MYC
Gh_A08G152900.1	1971	1991	MYC
Gh_A08G152900.1	34	54	TGA-element
Gh_A08G152900.1	655	675	MBS
Gh_A08G152900.1	640	660	LTR
Gh_A08G152900.1	984	1004	TATC-box
Gh_A08G152900.1	502	522	MRE
Gh_A08G152900.1	655	675	MYB
Gh_A08G152900.1	1211	1231	MYB
Gh_A08G152900.1	1219	1239	MYB
Gh_A08G152900.1	1884	1904	MYB
Gh_A08G266100.1	1265	1285	TGA-element
Gh_A08G266100.1	1064	1084	TGACG-motif
Gh_A08G266100.1	573	593	Box 4
Gh_A08G266100.1	585	605	Box 4
Gh_A08G266100.1	660	680	Box 4
Gh_A08G266100.1	751	771	Box 4
Gh_A08G266100.1	813	833	Box 4
Gh_A08G266100.1	503	523	G-Box
Gh_A08G266100.1	1064	1084	CGTCA-motif
Gh_A08G266100.1	62	82	MRE
Gh_A08G266100.1	1307	1327	circadian
Gh_A08G266100.1	1344	1364	GATA-motif
Gh_A08G266100.1	503	523	ABRE
Gh_A08G266100.1	976	996	MYB
Gh_A08G266100.1	676	696	GA-motif
Gh_A10G208500.1	1831	1851	TGACG-motif
Gh_A10G208500.1	1884	1904	TGACG-motif
Gh_A10G208500.1	322	342	MYC
Gh_A10G208500.1	1650	1670	MYC
Gh_A10G208500.1	549	569	MBS
Gh_A10G208500.1	911	931	MBS
Gh_A10G208500.1	368	388	G-Box
Gh_A10G208500.1	783	803	Box 4
Gh_A10G208500.1	549	569	MYB
Gh_A10G208500.1	606	626	MYB
Gh_A10G208500.1	911	931	MYB
Gh_A10G208500.1	820	840	TATC-box
Gh_A10G208500.1	1551	1571	circadian
Gh_A10G208500.1	1831	1851	CGTCA-motif
Gh_A10G208500.1	1884	1904	CGTCA-motif
Gh_A10G208500.1	399	419	G-box
Gh_A10G208500.1	1692	1712	G-box
Gh_A10G208500.1	1083	1103	TCA-element
Gh_A10G208500.1	386	406	ABRE
Gh_A10G208500.1	399	419	ABRE
Gh_A10G208500.1	714	734	ABRE
Gh_A10G208500.1	1692	1712	ABRE
Gh_A10G208500.1	600	620	MYB
Gh_A10G208500.1	1504	1524	MYB
Gh_A11G095900.1	833	853	I-box
Gh_A11G095900.1	1568	1588	I-box
Gh_A11G095900.1	969	989	ABRE
Gh_A11G095900.1	585	605	MYB
Gh_A11G095900.1	1259	1279	MYB
Gh_A11G095900.1	1444	1464	MYB
Gh_A11G095900.1	1563	1583	TCA-element
Gh_A11G095900.1	74	94	TC-rich repeats
Gh_A11G095900.1	968	988	G-box
Gh_A11G095900.1	1930	1950	G-box
Gh_A11G095900.1	967	987	CGTCA-motif
Gh_A11G095900.1	1835	1855	CGTCA-motif
Gh_A11G095900.1	72	92	MYB
Gh_A11G095900.1	1233	1253	MYB
Gh_A11G095900.1	1902	1922	MYB
Gh_A11G095900.1	1922	1942	TCT-motif
Gh_A11G095900.1	10	30	GT1-motif
Gh_A11G095900.1	439	459	P-box
Gh_A11G095900.1	1469	1489	P-box
Gh_A11G095900.1	1698	1718	P-box
Gh_A11G095900.1	135	155	MYC
Gh_A11G095900.1	1217	1237	MYC
Gh_A11G095900.1	1610	1630	MYC
Gh_A11G095900.1	967	987	TGACG-motif
Gh_A11G095900.1	1835	1855	TGACG-motif
Gh_A12G039100.1	915	935	TC-rich repeats
Gh_A12G039100.1	1128	1148	G-box
Gh_A12G039100.1	1226	1246	GATA-motif
Gh_A12G039100.1	1064	1084	CGTCA-motif
Gh_A12G039100.1	294	314	Box 4
Gh_A12G039100.1	1241	1261	MYB
Gh_A12G039100.1	899	919	I-box
Gh_A12G039100.1	900	920	I-box
Gh_A12G039100.1	901	921	I-box
Gh_A12G039100.1	1094	1114	I-box
Gh_A12G039100.1	1128	1148	ABRE
Gh_A12G039100.1	230	250	MYB
Gh_A12G039100.1	833	853	MYB
Gh_A12G039100.1	1049	1069	MYB
Gh_A12G039100.1	1285	1305	MYB
Gh_A12G039100.1	58	78	ARE
Gh_A12G039100.1	1365	1385	TCA-element
Gh_A12G039100.1	1241	1261	MBS
Gh_A12G039100.1	665	685	P-box
Gh_A12G039100.1	981	1001	P-box
Gh_A12G039100.1	480	500	MYC
Gh_A12G039100.1	613	633	MYC
Gh_A12G039100.1	1391	1411	MYC
Gh_A12G039100.1	1383	1403	TCCC-motif
Gh_A12G039100.1	1064	1084	TGACG-motif
Gh_A12G039100.1	780	800	TGA-element
Gh_A12G039100.1	753	773	TCT-motif
Gh_A12G039200.1	1679	1699	CGTCA-motif
Gh_A12G039200.1	711	731	GATA-motif
Gh_A12G039200.1	1667	1687	GATA-motif
Gh_A12G039200.1	1915	1935	MYB
Gh_A12G039200.1	844	864	Box 4
Gh_A12G039200.1	1348	1368	Box 4
Gh_A12G039200.1	35	55	TC-rich repeats
Gh_A12G039200.1	505	525	TC-rich repeats
Gh_A12G039200.1	827	847	G-box
Gh_A12G039200.1	830	850	G-box
Gh_A12G039200.1	1725	1745	G-box
Gh_A12G039200.1	1221	1241	MYB
Gh_A12G039200.1	1702	1722	MYB
Gh_A12G039200.1	1888	1908	MYB
Gh_A12G039200.1	1978	1998	MYB
Gh_A12G039200.1	830	850	ABRE
Gh_A12G039200.1	1725	1745	ABRE
Gh_A12G039200.1	87	107	MYC
Gh_A12G039200.1	1015	1035	MYC
Gh_A12G039200.1	1296	1316	MYC
Gh_A12G039200.1	1679	1699	TGACG-motif
Gh_A12G039200.1	1915	1935	MBS
Gh_A12G039200.1	1280	1300	MYC
Gh_A12G039200.1	240	260	GT1-motif
Gh_A12G039200.1	1070	1090	GT1-motif
Gh_A12G039200.1	92	112	TCT-motif
Gh_D01G002100.1	331	351	TCT-motif
Gh_D01G002100.1	1693	1713	TCT-motif
Gh_D01G002100.1	1316	1336	GT1-motif
Gh_D01G002100.1	1977	1997	TCCC-motif
Gh_D01G002100.1	271	291	MYC
Gh_D01G002100.1	1300	1320	MYC
Gh_D01G002100.1	1373	1393	MYC
Gh_D01G002100.1	1421	1441	TGACG-motif
Gh_D01G002100.1	1685	1705	TGACG-motif
Gh_D01G002100.1	1790	1810	TGACG-motif
Gh_D01G002100.1	1867	1887	TGACG-motif
Gh_D01G002100.1	163	183	ABRE
Gh_D01G002100.1	1731	1751	ABRE
Gh_D01G002100.1	1869	1889	ABRE
Gh_D01G002100.1	663	683	MYB
Gh_D01G002100.1	1317	1337	MYB
Gh_D01G002100.1	1530	1550	MYB
Gh_D01G002100.1	1969	1989	I-box
Gh_D01G002100.1	1421	1441	CGTCA-motif
Gh_D01G002100.1	1685	1705	CGTCA-motif
Gh_D01G002100.1	1790	1810	CGTCA-motif
Gh_D01G002100.1	1867	1887	CGTCA-motif
Gh_D01G002100.1	212	232	TATC-box
Gh_D01G002100.1	1673	1693	GATA-motif
Gh_D01G002100.1	85	105	Box 4
Gh_D01G002100.1	871	891	Box 4
Gh_D01G002100.1	898	918	Box 4
Gh_D01G002100.1	1237	1257	Box 4
Gh_D01G002100.1	1261	1281	Box 4
Gh_D01G002100.1	1337	1357	Box 4
Gh_D01G002100.1	1341	1361	Box 4
Gh_D01G002100.1	1224	1244	MYB
Gh_D01G187600.1	11	31	MYC
Gh_D01G187600.1	154	174	MYC
Gh_D01G187600.1	232	252	MYC
Gh_D01G187600.1	604	624	MYC
Gh_D01G187600.1	1179	1199	MYC
Gh_D01G187600.1	912	932	TGA-element
Gh_D01G187600.1	1062	1082	TGACG-motif
Gh_D01G187600.1	1226	1246	TGACG-motif
Gh_D01G187600.1	1310	1330	TGACG-motif
Gh_D01G187600.1	203	223	I-box
Gh_D01G187600.1	205	225	I-box
Gh_D01G187600.1	891	911	I-box
Gh_D01G187600.1	1062	1082	CGTCA-motif
Gh_D01G187600.1	1226	1246	CGTCA-motif
Gh_D01G187600.1	1310	1330	CGTCA-motif
Gh_D01G187600.1	205	225	GATA-motif
Gh_D01G187600.1	626	646	GATA-motif
Gh_D01G187600.1	265	285	Box 4
Gh_D01G187600.1	336	356	Box 4
Gh_D01G187600.1	376	396	Box 4
Gh_D01G187600.1	487	507	Box 4
Gh_D01G187600.1	491	511	Box 4
Gh_D01G187600.1	539	559	Box 4
Gh_D01G187600.1	543	563	Box 4
Gh_D01G187600.1	547	567	Box 4
Gh_D01G187600.1	641	661	Box 4
Gh_D02G096600.1	1590	1610	P-box
Gh_D02G096600.1	484	504	CAT-box
Gh_D02G096600.1	1836	1856	TCCC-motif
Gh_D02G096600.1	82	102	MYC
Gh_D02G096600.1	350	370	MYC
Gh_D02G096600.1	418	438	MYC
Gh_D02G096600.1	499	519	MYC
Gh_D02G096600.1	1524	1544	TC-rich repeats
Gh_D02G096600.1	512	532	MYB
Gh_D02G096600.1	1694	1714	MYB
Gh_D02G096600.1	144	164	Box 4
Gh_D02G096600.1	230	250	Box 4
Gh_D02G096600.1	700	720	Box 4
Gh_D02G096600.1	772	792	Box 4
Gh_D02G096600.1	999	1019	Box 4
Gh_D02G096600.1	1508	1528	GATA-motif
Gh_D02G096600.1	1818	1838	TCA-element
Gh_D03G007000.1	61	81	G-Box
Gh_D03G007000.1	873	893	G-Box
Gh_D03G007000.1	1475	1495	G-Box
Gh_D03G007000.1	1528	1548	G-Box
Gh_D03G007000.1	1919	1939	CGTCA-motif
Gh_D03G007000.1	567	587	circadian
Gh_D03G007000.1	787	807	GATA-motif
Gh_D03G007000.1	61	81	G-box
Gh_D03G007000.1	766	786	G-box
Gh_D03G007000.1	1473	1493	G-box
Gh_D03G007000.1	1523	1543	G-box
Gh_D03G007000.1	1526	1546	G-box
Gh_D03G007000.1	1528	1548	G-box
Gh_D03G007000.1	1881	1901	G-box
Gh_D03G007000.1	748	768	LTR
Gh_D03G007000.1	61	81	ABRE
Gh_D03G007000.1	62	82	ABRE
Gh_D03G007000.1	766	786	ABRE
Gh_D03G007000.1	874	894	ABRE
Gh_D03G007000.1	1476	1496	ABRE
Gh_D03G007000.1	1526	1546	ABRE
Gh_D03G007000.1	1528	1548	ABRE
Gh_D03G007000.1	1529	1549	ABRE
Gh_D03G007000.1	1881	1901	ABRE
Gh_D03G007000.1	127	147	I-box
Gh_D03G007000.1	1919	1939	TGACG-motif
Gh_D03G007000.1	74	94	TCCC-motif
Gh_D03G007000.1	941	961	MYC
Gh_D03G007000.1	1126	1146	MYC
Gh_D03G007000.1	1364	1384	MYC
Gh_D03G007000.1	1965	1985	CAT-box
Gh_D03G007000.1	1066	1086	GT1-motif
Gh_D03G007000.1	1430	1450	GT1-motif
Gh_D03G007000.1	1431	1451	GT1-motif
Gh_D08G152500.1	366	386	Box 4
Gh_D08G152500.1	429	449	Box 4
Gh_D08G152500.1	510	530	Box 4
Gh_D08G152500.1	1034	1054	Box 4
Gh_D08G152500.1	1116	1136	Box 4
Gh_D08G152500.1	1165	1185	Box 4
Gh_D08G152500.1	1383	1403	Box 4
Gh_D08G152500.1	1918	1938	G-box
Gh_D08G152500.1	1963	1983	G-box
Gh_D08G152500.1	1964	1984	ABRE
Gh_D08G152500.1	599	619	MYB
Gh_D08G152500.1	938	958	MYB
Gh_D08G152500.1	1446	1466	MYB
Gh_D08G152500.1	1612	1632	MYB
Gh_D08G152500.1	1376	1396	CAT-box
Gh_D08G152500.1	1910	1930	TCT-motif
Gh_D08G152500.1	10	30	MYB
Gh_D08G152500.1	727	747	MYB
Gh_D08G152500.1	786	806	MYB
Gh_D08G152500.1	1216	1236	MYB
Gh_D08G152500.1	1224	1244	MYB
Gh_D08G152500.1	1890	1910	MYB
Gh_D08G152500.1	989	1009	TATC-box
Gh_D08G152500.1	575	595	MRE
Gh_D08G152500.1	712	732	LTR
Gh_D08G152500.1	107	127	TGA-element
Gh_D08G152500.1	683	703	MYC
Gh_D08G152500.1	703	723	MYC
Gh_D08G152500.1	1075	1095	MYC
Gh_D08G152500.1	1208	1228	MYC
Gh_D08G152500.1	1545	1565	MYC
Gh_D08G152500.1	1977	1997	MYC
Gh_D08G152500.1	727	747	MBS
Gh_D08G152500.1	786	806	MBS
Gh_D08G256700.1	961	981	MYB
Gh_D08G256700.1	1292	1312	circadian
Gh_D08G256700.1	1329	1349	GATA-motif
Gh_D08G256700.1	1049	1069	CGTCA-motif
Gh_D08G256700.1	480	500	Box 4
Gh_D08G256700.1	666	686	Box 4
Gh_D08G256700.1	670	690	Box 4
Gh_D08G256700.1	787	807	Box 4
Gh_D08G256700.1	791	811	Box 4
Gh_D08G256700.1	798	818	Box 4
Gh_D08G256700.1	1250	1270	TGA-element
Gh_D08G256700.1	1049	1069	TGACG-motif
Gh_D10G231700.1	1869	1889	TGACG-motif
Gh_D10G231700.1	1814	1834	CAT-box
Gh_D10G231700.1	512	532	MBS
Gh_D10G231700.1	928	948	MBS
Gh_D10G231700.1	412	432	G-Box
Gh_D10G231700.1	512	532	MYB
Gh_D10G231700.1	551	571	MYB
Gh_D10G231700.1	633	653	MYB
Gh_D10G231700.1	928	948	MYB
Gh_D10G231700.1	542	562	Box 4
Gh_D10G231700.1	799	819	Box 4
Gh_D10G231700.1	836	856	TATC-box
Gh_D10G231700.1	1551	1571	circadian
Gh_D10G231700.1	1869	1889	CGTCA-motif
Gh_D10G231700.1	443	463	G-box
Gh_D10G231700.1	1677	1697	G-box
Gh_D10G231700.1	1834	1854	I-box
Gh_D10G231700.1	430	450	ABRE
Gh_D10G231700.1	443	463	ABRE
Gh_D10G231700.1	730	750	ABRE
Gh_D10G231700.1	1677	1697	ABRE
Gh_D10G231700.1	627	647	MYB
Gh_D10G231700.1	1504	1524	MYB
Gh_D11G096800.1	442	462	MYB
Gh_D11G096800.1	1251	1271	MYB
Gh_D11G096800.1	1390	1410	MYB
Gh_D11G096800.1	1510	1530	MYB
Gh_D11G096800.1	191	211	G-Box
Gh_D11G096800.1	1184	1204	CGTCA-motif
Gh_D11G096800.1	1799	1819	CGTCA-motif
Gh_D11G096800.1	1750	1770	GATA-motif
Gh_D11G096800.1	200	220	LTR
Gh_D11G096800.1	917	937	I-box
Gh_D11G096800.1	1184	1204	TGACG-motif
Gh_D11G096800.1	1799	1819	TGACG-motif
Gh_D11G096800.1	505	525	MYC
Gh_D11G096800.1	583	603	MYC
Gh_D11G096800.1	959	979	MYC
Gh_D11G096800.1	1338	1358	MYC
Gh_D11G096800.1	1660	1680	MYC
Gh_D11G096800.1	1047	1067	P-box
Gh_D11G096800.1	1390	1410	MBS
Gh_D11G096800.1	1510	1530	MBS
Gh_D11G096800.1	304	324	GT1-motif
Gh_D11G096800.1	1669	1689	GT1-motif
Gh_D11G096800.1	1533	1553	Box 4
Gh_D11G096800.1	189	209	G-box
Gh_D11G096800.1	191	211	G-box
Gh_D11G096800.1	1279	1299	G-box
Gh_D11G096800.1	444	464	TC-rich repeats
Gh_D11G096800.1	149	169	ARE
Gh_D11G096800.1	321	341	ARE
Gh_D11G096800.1	1643	1663	ARE
Gh_D11G096800.1	97	117	MYB
Gh_D11G096800.1	218	238	MYB
Gh_D11G096800.1	594	614	MYB
Gh_D11G096800.1	1413	1433	MYB
Gh_D11G096800.1	1670	1690	MYB
Gh_D11G096800.1	191	211	ABRE
Gh_D11G096800.1	192	212	ABRE
Gh_D11G096800.1	1271	1291	TCT-motif
Gh_D11G096800.1	1352	1372	TCT-motif
Gh_D12G035200.1	1451	1471	CGTCA-motif
Gh_D12G035200.1	1736	1756	CGTCA-motif
Gh_D12G035200.1	1820	1840	CGTCA-motif
Gh_D12G035200.1	307	327	GATA-motif
Gh_D12G035200.1	56	76	MYB
Gh_D12G035200.1	1477	1497	G-box
Gh_D12G035200.1	1782	1802	G-box
Gh_D12G035200.1	940	960	LTR
Gh_D12G035200.1	1419	1439	TCA-element
Gh_D12G035200.1	1475	1495	ABRE
Gh_D12G035200.1	1478	1498	ABRE
Gh_D12G035200.1	1782	1802	ABRE
Gh_D12G035200.1	142	162	MYB
Gh_D12G035200.1	502	522	MYB
Gh_D12G035200.1	951	971	MYB
Gh_D12G035200.1	1416	1436	MYB
Gh_D12G035200.1	1487	1507	MYB
Gh_D12G035200.1	1939	1959	MYB
Gh_D12G035200.1	1553	1573	I-box
Gh_D12G035200.1	1554	1574	I-box
Gh_D12G035200.1	1555	1575	I-box
Gh_D12G035200.1	1748	1768	I-box
Gh_D12G035200.1	420	440	TCCC-motif
Gh_D12G035200.1	68	88	MYC
Gh_D12G035200.1	85	105	MYC
Gh_D12G035200.1	212	232	MYC
Gh_D12G035200.1	459	479	MYC
Gh_D12G035200.1	620	640	MYC
Gh_D12G035200.1	1451	1471	TGACG-motif
Gh_D12G035200.1	1736	1756	TGACG-motif
Gh_D12G035200.1	1820	1840	TGACG-motif
Gh_D12G035200.1	1794	1814	CAT-box
Gh_D12G035200.1	63	83	TCT-motif
Gh_D12G035200.1	1774	1794	TCT-motif
Gh_D12G035300.1	86	106	MYC
Gh_D12G035300.1	162	182	MYC
Gh_D12G035300.1	309	329	MYC
Gh_D12G035300.1	994	1014	MYC
Gh_D12G035300.1	95	115	TGACG-motif
Gh_D12G035300.1	690	710	TGACG-motif
Gh_D12G035300.1	939	959	TGACG-motif
Gh_D12G035300.1	1662	1682	TGACG-motif
Gh_D12G035300.1	1376	1396	TGA-element
Gh_D12G035300.1	866	886	MBS
Gh_D12G035300.1	1839	1859	MBS
Gh_D12G035300.1	874	894	P-box
Gh_D12G035300.1	1579	1599	P-box
Gh_D12G035300.1	1963	1983	TCA-element
Gh_D12G035300.1	252	272	MYB
Gh_D12G035300.1	856	876	MYB
Gh_D12G035300.1	956	976	MYB
Gh_D12G035300.1	1181	1201	MYB
Gh_D12G035300.1	1432	1452	MYB
Gh_D12G035300.1	1647	1667	MYB
Gh_D12G035300.1	1883	1903	MYB
Gh_D12G035300.1	1403	1423	ABRE
Gh_D12G035300.1	1726	1746	ABRE
Gh_D12G035300.1	1498	1518	I-box
Gh_D12G035300.1	1499	1519	I-box
Gh_D12G035300.1	1500	1520	I-box
Gh_D12G035300.1	1692	1712	I-box
Gh_D12G035300.1	95	115	CGTCA-motif
Gh_D12G035300.1	690	710	CGTCA-motif
Gh_D12G035300.1	939	959	CGTCA-motif
Gh_D12G035300.1	1662	1682	CGTCA-motif
Gh_D12G035300.1	866	886	MYB
Gh_D12G035300.1	1839	1859	MYB
Gh_D12G035300.1	550	570	Box 4
Gh_D12G035300.1	554	574	Box 4
Gh_D12G035300.1	581	601	Box 4
Gh_D12G035300.1	1403	1423	G-box
Gh_D12G035300.1	1726	1746	G-box

## Sheet: Table S8
gene_short_name	Root	Stem	Leaf	ck-1h	ck-3h	ck-6h	ck-12h	ck-24h	PEG-1h	PEG-3h	PEG-6h	PEG-12h	PEG-24h	NaCl-1h	NaCl-3h	NaCl-6h	NaCl-12h	NaCl-24h	4℃-1h	4℃-3h	4℃-6h	4℃-12h	4℃-24h	ck_2h	ck_6	ck_12	ck_24	ck_48	vd_2h	vd_6h	vd_12	vd_24	vd_48
Gh_A01G002200.1	0	0	0	0	0	0	0	0	0	0	0	0	0	0	0	0	0	0	0	0	0	0	0.105094	0.0336421	0.060486	0.0344684	0	0.0811425	0.0393841	0.129732	0.185183	0.0186093	0.0200036
Gh_A01G002300.1	0.0724647	0	0	0	0	0.0144929	0.00483098	0.00966196	0	0	0	0	0	0	0	0	0	0	0	0	0	0	0	0.0723002	0.0663103	0.183766	0.12076	0	0.293974	0.148004	0.196617	0.219264	0.231029
Gh_A01G103000.1	0	0	0	0	0	0	0	0	0.137528	0	0	0	0	0	0	0	0	0	0	0	0	0	0	0	0	0	0.0199221	0.0198306	0	0.0424984	0.0186299	0	0
Gh_A01G189000.1	159.491	142.209	139.49	62.2942	97.0531	120.108	93.1516	106.63	81.7453	91.3114	65.9689	115.569	77.7863	56.8165	70.1692	76.3506	100.134	41.044	67.0073	97.73	75.0578	70.997	77.7664	35.2994	38.378	34.3544	31.2254	37.2137	25.3353	20.6357	25.4943	28.7557	27.7899
Gh_A02G204300.1	246.832	247.631	182.146	144.044	200.72	204.274	183.013	193.644	178.493	201.18	183.753	250.945	199.168	178.764	179.125	181.378	235.576	138.095	125.342	213.699	166.47	177.818	200.397	134.236	182.645	169.061	169.495	167.276	97.7576	89.8456	100.225	123.749	128.413
Gh_A06G002000.1	30.6655	34.4976	17.8409	7.48729	13.1652	20.7313	13.7946	17.263	13.6982	16.0998	20.5212	22.3374	13.077	9.92049	15.3774	14.1245	24.2485	11.219	7.20343	11.6379	9.89916	10.2836	15.433	13.3271	15.8858	16.7703	15.8604	19.2273	17.1325	12.3151	12.2814	12.5736	12.5165
Gh_A08G152900.1	5.47329	3.28056	1.35757	2.92283	4.10009	3.42687	3.48326	3.45507	2.58218	3.0094	3.3517	4.58904	3.93258	17.5711	2.89596	3.24778	5.85671	3.35501	3.53204	2.14572	3.11162	2.36807	1.18934	3.07249	4.60024	4.49382	5.24683	4.47618	2.90374	4.18446	3.24058	5.17868	7.90826
Gh_A08G266100.1	21.6723	20.5633	8.75326	9.65912	12.1734	14.5643	12.1323	13.3483	7.85841	10.1987	10.9149	19.365	9.80189	9.18143	10.2676	14.3071	15.8476	6.78489	8.07269	10.7869	9.4219	7.78871	4.70028	11.1334	9.07749	8.89801	7.66659	7.74434	9.67983	6.83408	6.91715	7.14111	5.92633
Gh_A10G208500.1	0.45269	0.111227	0.035029	0.063924	0	0.132574	0.0654994	0.0990367	0.367886	0.131185	0.530458	0.173104	0.281823	0.384663	0.07027	0.162615	0	0	0	0	0	0.089112	0	1.1372	0.728713	0.837191	1.01019	0.956625	0.879189	1.53604	1.96621	4.69191	4.33027
Gh_A11G095900.1	4.59413	4.84182	4.53468	4.9143	4.63805	4.7046	4.75232	4.72846	3.78606	4.97431	4.00002	6.56679	3.63019	8.22886	4.6355	5.4298	6.01061	2.56384	5.20273	4.07415	7.27815	6.06803	4.73232	5.89808	7.65456	7.09296	7.31881	8.20436	6.60933	8.39955	7.8103	7.60165	8.45457
Gh_A12G039100.1	1.49244	4.33682	9.82858	9.09466	15.0569	7.96188	10.7045	9.33318	5.0734	4.78617	5.58963	18.8723	8.77221	3.77244	6.28493	10.2996	18.7455	5.8961	12.068	8.34057	11.1426	9.20843	10.7494	1.1831	1.72498	2.06578	0.933472	1.38325	0.778752	0.834491	1.2238	1.31082	1.89418
Gh_A12G039200.1	0	0	0	0	0	0	0	0	0	0	0	0	0	0	0	0	0	0	0	0	0	0	0	0.0186154	0.0147411	0.106793	0.0600634	0.0204542	0.129546	0.150904	0	0	0.0195003
Gh_D01G002100.1	0.467041	0.366748	0.291928	0	0	0.225143	0.0750478	0.150096	0.095312	0.033294	0	0.093596	0.0371683	0	0.0915447	0	0	0	0	0	0.204843	0.106276	0	0.172337	0.193699	0.175306	0.20862	0.316218	0.370046	0.250101	0.338921	0.21374	0.225458
Gh_D01G187600.1	127.038	111.077	126.974	49.1346	55.0897	93.8627	66.029	79.9458	49.0944	60.3175	50.0696	78.3255	50.0735	33.0746	44.9526	44.3937	64.1715	27.9329	36.3475	51.117	39.1569	35.9661	45.5741	26.9219	30.4568	32.4076	25.08	28.1604	18.2608	17.0777	20.4292	20.5418	17.8256
Gh_D02G096600.1	3.82203	2.12333	0.767925	0.925096	0.544195	1.63652	1.03527	1.33589	0.684036	0.738899	0.174991	1.01318	0.471254	0	0.175097	1.13208	0	1.27666	0.54253	0.4289	0	0.118602	0.431851	2.64293	2.56941	2.97898	5.82635	5.61257	3.84482	11.6087	10.452	10.7927	7.86509
Gh_D03G007000.1	227.799	226.479	197.259	182.75	215.898	210.037	202.895	206.466	217.309	219.133	192.553	289.074	254.505	240.115	182.968	204.167	255.431	193.084	148.504	232.2	186.076	179.601	191.103	135.858	154.598	153.393	178.688	169.273	128.197	115.781	118.472	163.335	165.073
Gh_D08G152500.1	7.76359	5.28161	2.52665	5.28715	4.17727	5.00725	4.82389	4.91557	3.78592	5.12174	4.74621	6.53912	6.49527	20.6021	4.91521	3.55199	6.37858	4.64585	4.48849	4.11005	4.56084	5.14782	3.79466	4.36615	5.90821	5.7303	7.23346	6.71191	4.86442	9.03796	5.81343	9.24673	12.9385
Gh_D08G256700.1	64.1243	42.5484	26.4633	19.0305	22.3377	34.9008	25.423	30.1619	17.2448	21.5318	19.8788	30.9148	17.7672	13.6039	22.3854	19.7948	22.2816	15.7466	19.83	18.331	11.5846	9.03835	20.2353	9.63651	6.85774	6.9944	5.77135	6.71085	5.82026	3.69021	4.49446	3.70918	4.03867
Gh_D10G231700.1	0.619451	0.107531	0	0.588473	0.050596	0.27321	0.304093	0.288652	0.211007	0.120414	0.547156	0.422832	0.313184	0.262793	0.877451	0.257036	0	0.231874	0.242634	1.29393	0.192945	0.415696	0.616392	1.4808	0.930362	0.957866	1.58769	0.892293	1.60144	3.38427	3.2946	6.98069	7.63915
Gh_D11G096800.1	6.04371	5.38568	5.76877	4.48499	5.3029	5.39721	5.0617	5.22945	4.36231	5.14307	4.0762	5.55474	3.9391	9.14869	5.15642	4.18568	8.23729	3.21368	5.0448	5.34562	9.57547	6.55673	6.56401	7.19191	7.38896	8.49199	9.46636	9.49788	8.40039	11.0021	9.2127	10.6334	17.0064
Gh_D12G035200.1	0	0	0	0	0	0	0	0	0	0	0	0	0	0	0	0	0	0	0	0	0	0	0	0	0.0330117	0.0376239	0	0.042765	0	0.13597	0	0.037645	0
Gh_D12G035300.1	0.0685287	0	0.612226	0.154417	0.141641	0.195362	0.163807	0.179585	0	0.192501	0	0.617157	0	0	0	0	0.291916	0	0.120253	0.0637217	0.25479	0.216756	0.183618	0.0691567	0.161166	0.275328	0.0593173	0.288251	0.20695	0.278164	0.311121	0.104865	0.215928

## Sheet: Table S9
Well	Fluor	Target	Content	Sample	Cq	Cq Mean	Cq Std. Dev		Well	Fluor	Target	Content	Sample	Cq	Cq Mean	Cq Std. Dev		Well	Fluor	Target	Content	Sample	Cq	Cq Mean	Cq Std. Dev		Well	Fluor	Target	Content	Sample	Cq	Cq Mean	Cq Std. Dev
A01	SYBR		Unkn				0		A01	SYBR		Unkn				0		A01	SYBR		Unkn				0		A01	SYBR		Unkn				0
A02	SYBR		Unkn				0		A02	SYBR		Unkn				0		A02	SYBR		Unkn				0		A02	SYBR		Unkn				0
A03	SYBR		Unkn				0		A03	SYBR		Unkn				0		A03	SYBR		Unkn				0		A03	SYBR		Unkn				0
A04	SYBR		Unkn				0		A04	SYBR		Unkn				0		A04	SYBR		Unkn				0		A04	SYBR		Unkn				0
A05	SYBR		Unkn				0		A05	SYBR		Unkn				0		A05	SYBR		Unkn				0		A05	SYBR		Unkn				0
A06	SYBR		Unkn				0		A06	SYBR		Unkn				0		A06	SYBR		Unkn				0		A06	SYBR		Unkn				0
A07	SYBR		Unkn				0		A07	SYBR		Unkn				0		A07	SYBR		Unkn				0		A07	SYBR		Unkn				0
A08	SYBR		Unkn				0		A08	SYBR		Unkn				0		A08	SYBR		Unkn				0		A08	SYBR		Unkn				0
A09	SYBR		Unkn				0		A09	SYBR		Unkn				0		A09	SYBR		Unkn				0		A09	SYBR		Unkn				0
A10	SYBR		Unkn				0		A10	SYBR		Unkn				0		A10	SYBR		Unkn				0		A10	SYBR		Unkn				0
A11	SYBR		Unkn				0		A11	SYBR		Unkn				0		A11	SYBR		Unkn				0		A11	SYBR		Unkn				0
A12	SYBR		Unkn				0		A12	SYBR		Unkn				0		A12	SYBR		Unkn				0		A12	SYBR		Unkn				0
B01	SYBR		Unkn				0		B01	SYBR		Unkn				0		B01	SYBR		Unkn				0		B01	SYBR		Unkn				0
B02	SYBR	GhSKP1-like_4A	Unkn	CK 1h		21.5712	0		B02	SYBR	GhSKP1-like_7A	Unkn	CK 1h		23.0269	0		B02	SYBR	GhSKP1-like_9A	Unkn	CK 1h		21.8593	0		B02	SYBR	GhSKP1-like_3D	Unkn	CK 1h		23.837	0
B03	SYBR	GhSKP1-like_4A	Unkn	CK 1h		21.6629	0		B03	SYBR	GhSKP1-like_7A	Unkn	CK 1h		23.0318	0		B03	SYBR	GhSKP1-like_9A	Unkn	CK 1h		22.0327	0		B03	SYBR	GhSKP1-like_3D	Unkn	CK 1h		23.874	0
B04	SYBR	GhSKP1-like_4A	Unkn	CK 1h		21.7064	0		B04	SYBR	GhSKP1-like_7A	Unkn	CK 1h		23.2894	0		B04	SYBR	GhSKP1-like_9A	Unkn	CK 1h		22.1999	0		B04	SYBR	GhSKP1-like_3D	Unkn	CK 1h		23.9164	0
B05	SYBR	GhSKP1-like_4A	Unkn	CK 3h		21.0623	0		B05	SYBR	GhSKP1-like_7A	Unkn	CK 3h		24.463	0		B05	SYBR	GhSKP1-like_9A	Unkn	CK 3h		23.403	0		B05	SYBR	GhSKP1-like_3D	Unkn	CK 3h		24.7573	0
B06	SYBR	GhSKP1-like_4A	Unkn	CK 3h		21.0689	0		B06	SYBR	GhSKP1-like_7A	Unkn	CK 3h		24.4465	0		B06	SYBR	GhSKP1-like_9A	Unkn	CK 3h		23.6465	0		B06	SYBR	GhSKP1-like_3D	Unkn	CK 3h		24.7939	0
B07	SYBR	GhSKP1-like_4A	Unkn	CK 3h		21.1712	0		B07	SYBR	GhSKP1-like_7A	Unkn	CK 3h		24.7565	0		B07	SYBR	GhSKP1-like_9A	Unkn	CK 3h		23.9917	0		B07	SYBR	GhSKP1-like_3D	Unkn	CK 3h		24.8035	0
B08	SYBR	GhSKP1-like_4A	Unkn	CK 6h		21.1399	0		B08	SYBR	GhSKP1-like_7A	Unkn	CK 6h		23.6162	0		B08	SYBR	GhSKP1-like_9A	Unkn	CK 6h		23.1039	0		B08	SYBR	GhSKP1-like_3D	Unkn	CK 6h		24.0067	0
B09	SYBR	GhSKP1-like_4A	Unkn	CK 6h		21.2373	0		B09	SYBR	GhSKP1-like_7A	Unkn	CK 6h		23.7329	0		B09	SYBR	GhSKP1-like_9A	Unkn	CK 6h		23.3134	0		B09	SYBR	GhSKP1-like_3D	Unkn	CK 6h		24.0911	0
B10	SYBR	GhSKP1-like_4A	Unkn	CK 6h		21.2829	0		B10	SYBR	GhSKP1-like_7A	Unkn	CK 6h		24.1062	0		B10	SYBR	GhSKP1-like_9A	Unkn	CK 6h		23.7907	0		B10	SYBR	GhSKP1-like_3D	Unkn	CK 6h		24.1714	0
B11	SYBR	GhSKP1-like_4A	Unkn	CK 12h		21.4255	0		B11	SYBR	GhSKP1-like_7A	Unkn	CK 12h		23.5955	0		B11	SYBR	GhSKP1-like_9A	Unkn	CK 12h		22.8938	0		B11	SYBR	GhSKP1-like_3D	Unkn	CK 12h		24.1079	0
B12	SYBR		Unkn				0		B12	SYBR		Unkn				0		B12	SYBR		Unkn				0		B12	SYBR		Unkn				0
C01	SYBR		Unkn				0		C01	SYBR		Unkn				0		C01	SYBR		Unkn				0		C01	SYBR		Unkn				0
C02	SYBR	GhSKP1-like_4A	Unkn	CK 24h		20.784	0		C02	SYBR	GhSKP1-like_7A	Unkn	CK 24h		23.304	0		C02	SYBR	GhSKP1-like_9A	Unkn	CK 24h		23.4942	0		C02	SYBR	GhSKP1-like_3D	Unkn	CK 24h		24.7371	0
C03	SYBR	GhSKP1-like_4A	Unkn	CK 24h		20.7908	0		C03	SYBR	GhSKP1-like_7A	Unkn	CK 24h		23.6008	0		C03	SYBR	GhSKP1-like_9A	Unkn	CK 24h		23.5013	0		C03	SYBR	GhSKP1-like_3D	Unkn	CK 24h		24.854	0
C04	SYBR	GhSKP1-like_4A	Unkn	CK 24h		21.1478	0		C04	SYBR	GhSKP1-like_7A	Unkn	CK 24h		23.9978	0		C04	SYBR	GhSKP1-like_9A	Unkn	CK 24h		23.7987	0		C04	SYBR	GhSKP1-like_3D	Unkn	CK 24h		24.9021	0
C05	SYBR	His	Unkn	CK 1h		18.657	0		C05	SYBR	His	Unkn	CK 1h		16.657	0		C05	SYBR	His	Unkn	CK 1h		16.657	0		C05	SYBR	His	Unkn	CK 1h		17.657	0
C06	SYBR	His	Unkn	CK 1h		18.8318	0		C06	SYBR	His	Unkn	CK 1h		16.8318	0		C06	SYBR	His	Unkn	CK 1h		16.8318	0		C06	SYBR	His	Unkn	CK 1h		17.8318	0
C07	SYBR	His	Unkn	CK 1h		18.705	0		C07	SYBR	His	Unkn	CK 1h		17.0501	0		C07	SYBR	His	Unkn	CK 1h		17.0501	0		C07	SYBR	His	Unkn	CK 1h		18.0501	0
C08	SYBR	His	Unkn	CK 3h		18.1504	0		C08	SYBR	His	Unkn	CK 3h		18.1097	0		C08	SYBR	His	Unkn	CK 3h		18.1097	0		C08	SYBR	His	Unkn	CK 3h		18.1604	0
C09	SYBR	His	Unkn	CK 3h		18.1674	0		C09	SYBR	His	Unkn	CK 3h		18.1796	0		C09	SYBR	His	Unkn	CK 3h		18.1796	0		C09	SYBR	His	Unkn	CK 3h		18.6674	0
C10	SYBR	His	Unkn	CK 3h		18.2731	0		C10	SYBR	His	Unkn	CK 3h		18.1792	0		C10	SYBR	His	Unkn	CK 3h		18.1792	0		C10	SYBR	His	Unkn	CK 3h		18.6731	0
C11	SYBR	GhSKP1-like_4A	Unkn	CK 12h		21.4364	0		C11	SYBR	GhSKP1-like_7A	Unkn	CK 12h		23.6264	0		C11	SYBR	GhSKP1-like_9A	Unkn	CK 12h		22.8988	0		C11	SYBR	GhSKP1-like_3D	Unkn	CK 12h		24.2157	0
C12	SYBR		Unkn				0		C12	SYBR		Unkn				0		C12	SYBR		Unkn				0		C12	SYBR		Unkn				0
D01	SYBR		Unkn				0		D01	SYBR		Unkn				0		D01	SYBR		Unkn				0		D01	SYBR		Unkn				0
D02	SYBR	His	Unkn	CK 6h		18.148	0		D02	SYBR	His	Unkn	CK 6h		17.3488	0		D02	SYBR	His	Unkn	CK 6h		18.1905	0		D02	SYBR	His	Unkn	CK 6h		18.1097	0
D03	SYBR	His	Unkn	CK 6h		18.5321	0		D03	SYBR	His	Unkn	CK 6h		17.4535	0		D03	SYBR	His	Unkn	CK 6h		18.2012	0		D03	SYBR	His	Unkn	CK 6h		18.1796	0
D04	SYBR	His	Unkn	CK 6h		18.54	0		D04	SYBR	His	Unkn	CK 6h		17.4558	0		D04	SYBR	His	Unkn	CK 6h		18.2431	0		D04	SYBR	His	Unkn	CK 6h		18.1792	0
D05	SYBR	His	Unkn	CK 12h		18.3488	0		D05	SYBR	His	Unkn	CK 12h		17.1488	0		D05	SYBR	His	Unkn	CK 12h		17.7022	0		D05	SYBR	His	Unkn	CK 12h		18.2146	0
D06	SYBR	His	Unkn	CK 12h		18.4535	0		D06	SYBR	His	Unkn	CK 12h		17.2535	0		D06	SYBR	His	Unkn	CK 12h		18.0187	0		D06	SYBR	His	Unkn	CK 12h		18.2356	0
D07	SYBR	His	Unkn	CK 12h		18.4558	0		D07	SYBR	His	Unkn	CK 12h		17.5558	0		D07	SYBR	His	Unkn	CK 12h		18.0488	0		D07	SYBR	His	Unkn	CK 12h		18.3786	0
D08	SYBR	His	Unkn	CK 24h		17.0022	0		D08	SYBR	His	Unkn	CK 24h		17.0022	0		D08	SYBR	His	Unkn	CK 24h		18.2085	0		D08	SYBR	His	Unkn	CK 24h		18.657	0
D09	SYBR	His	Unkn	CK 24h		17.2187	0		D09	SYBR	His	Unkn	CK 24h		17.2187	0		D09	SYBR	His	Unkn	CK 24h		18.2548	0		D09	SYBR	His	Unkn	CK 24h		18.7514	0
D10	SYBR	His	Unkn	CK 24h		17.4988	0		D10	SYBR	His	Unkn	CK 24h		17.4988	0		D10	SYBR	His	Unkn	CK 24h		18.3488	0		D10	SYBR	His	Unkn	CK 24h		18.9547	0
D11	SYBR	GhSKP1-like_4A	Unkn	CK 12h		21.469	0		D11	SYBR	GhSKP1-like_7A	Unkn	CK 12h		23.929	0		D11	SYBR	GhSKP1-like_9A	Unkn	CK 12h		23.2687	0		D11	SYBR	GhSKP1-like_3D	Unkn	CK 12h		24.3012	0
D12	SYBR		Unkn				0		D12	SYBR		Unkn				0		D12	SYBR		Unkn				0		D12	SYBR		Unkn				0
E01	SYBR		Unkn				0		E01	SYBR		Unkn				0		E01	SYBR		Unkn				0		E01	SYBR		Unkn				0
E02	SYBR	GhSKP1-like_4A	Unkn	NaCl 1h		21.0623	0		E02	SYBR	GhSKP1-like_7A	Unkn	NaCl 1h		24.2321	0		E02	SYBR	GhSKP1-like_9A	Unkn	NaCl 1h		23.318	0		E02	SYBR	GhSKP1-like_3D	Unkn	NaCl 1h		25.4802	0
E03	SYBR	GhSKP1-like_4A	Unkn	NaCl 1h		21.0689	0		E03	SYBR	GhSKP1-like_7A	Unkn	NaCl 1h		24.4261	0		E03	SYBR	GhSKP1-like_9A	Unkn	NaCl 1h		23.4086	0		E03	SYBR	GhSKP1-like_3D	Unkn	NaCl 1h		25.6875	0
E04	SYBR	GhSKP1-like_4A	Unkn	NaCl 1h		21.1712	0		E04	SYBR	GhSKP1-like_7A	Unkn	NaCl 1h		24.5984	0		E04	SYBR	GhSKP1-like_9A	Unkn	NaCl 1h		23.5907	0		E04	SYBR	GhSKP1-like_3D	Unkn	NaCl 1h		25.4379	0
E05	SYBR	GhSKP1-like_4A	Unkn	NaCl 3h		21.2123	0		E05	SYBR	GhSKP1-like_7A	Unkn	NaCl 3h		23.2938	0		E05	SYBR	GhSKP1-like_9A	Unkn	NaCl 3h		23.6267	0		E05	SYBR	GhSKP1-like_3D	Unkn	NaCl 3h		25.1397	0
E06	SYBR	GhSKP1-like_4A	Unkn	NaCl 3h		21.2993	0		E06	SYBR	GhSKP1-like_7A	Unkn	NaCl 3h		23.3535	0		E06	SYBR	GhSKP1-like_9A	Unkn	NaCl 3h		23.7511	0		E06	SYBR	GhSKP1-like_3D	Unkn	NaCl 3h		25.1422	0
E07	SYBR	GhSKP1-like_4A	Unkn	NaCl 3h		21.3	0		E07	SYBR	GhSKP1-like_7A	Unkn	NaCl 3h		23.3699	0		E07	SYBR	GhSKP1-like_9A	Unkn	NaCl 3h		23.8714	0		E07	SYBR	GhSKP1-like_3D	Unkn	NaCl 3h		25.2257	0
E08	SYBR	GhSKP1-like_4A	Unkn	NaCl 6h		21.293	0		E08	SYBR	GhSKP1-like_7A	Unkn	NaCl 6h		24.2197	0		E08	SYBR	GhSKP1-like_9A	Unkn	NaCl 6h		23.9158	0		E08	SYBR	GhSKP1-like_3D	Unkn	NaCl 6h		25.2846	0
E09	SYBR	GhSKP1-like_4A	Unkn	NaCl 6h		21.3965	0		E09	SYBR	GhSKP1-like_7A	Unkn	NaCl 6h		24.3734	0		E09	SYBR	GhSKP1-like_9A	Unkn	NaCl 6h		24.0226	0		E09	SYBR	GhSKP1-like_3D	Unkn	NaCl 6h		25.4357	0
E10	SYBR	GhSKP1-like_4A	Unkn	NaCl 6h		21.3852	0		E10	SYBR	GhSKP1-like_7A	Unkn	NaCl 6h		24.4426	0		E10	SYBR	GhSKP1-like_9A	Unkn	NaCl 6h		24.369	0		E10	SYBR	GhSKP1-like_3D	Unkn	NaCl 6h		25.5045	0
E11	SYBR	GhSKP1-like_4A	Unkn	NaCl 12h		21.893	0		E11	SYBR	GhSKP1-like_7A	Unkn	NaCl 12h		24.793	0		E11	SYBR	GhSKP1-like_9A	Unkn	NaCl 12h		23.7162	0		E11	SYBR	GhSKP1-like_3D	Unkn	NaCl 12h		25.2985	0
E12	SYBR		Unkn				0		E12	SYBR		Unkn				0		E12	SYBR		Unkn				0		E12	SYBR		Unkn				0
F01	SYBR		Unkn				0		F01	SYBR		Unkn				0		F01	SYBR		Unkn				0		F01	SYBR		Unkn				0
F02	SYBR	GhSKP1-like_4A	Unkn	NaCl 24h		21.8048	0		F02	SYBR	GhSKP1-like_7A	Unkn	NaCl 24h		23.4938	0		F02	SYBR	GhSKP1-like_9A	Unkn	NaCl 24h		22.6938	0		F02	SYBR	GhSKP1-like_3D	Unkn	NaCl 24h		25.2046	0
F03	SYBR	GhSKP1-like_4A	Unkn	NaCl 24h		22.0457	0		F03	SYBR	GhSKP1-like_7A	Unkn	NaCl 24h		23.7535	0		F03	SYBR	GhSKP1-like_9A	Unkn	NaCl 24h		22.8988	0		F03	SYBR	GhSKP1-like_3D	Unkn	NaCl 24h		25.3312	0
F04	SYBR	GhSKP1-like_4A	Unkn	NaCl 24h		21.1652	0		F04	SYBR	GhSKP1-like_7A	Unkn	NaCl 24h		23.9299	0		F04	SYBR	GhSKP1-like_9A	Unkn	NaCl 24h		23.0087	0		F04	SYBR	GhSKP1-like_3D	Unkn	NaCl 24h		25.3456	0
F05	SYBR	His	Unkn	NaCl 1h			0		F05	SYBR	His	Unkn	NaCl 1h		18.1604	0		F05	SYBR	His	Unkn	NaCl 1h		18.1604	0		F05	SYBR	His	Unkn	NaCl 1h		18.148	0
F06	SYBR	His	Unkn	NaCl 1h			0		F06	SYBR	His	Unkn	NaCl 1h		18.1674	0		F06	SYBR	His	Unkn	NaCl 1h		18.1674	0		F06	SYBR	His	Unkn	NaCl 1h		18.5321	0
F07	SYBR	His	Unkn	NaCl 1h			0		F07	SYBR	His	Unkn	NaCl 1h		18.2731	0		F07	SYBR	His	Unkn	NaCl 1h		18.2731	0		F07	SYBR	His	Unkn	NaCl 1h		18.43	0
F08	SYBR	His	Unkn	NaCl 3h			0		F08	SYBR	His	Unkn	NaCl 3h		17.7022	0		F08	SYBR	His	Unkn	NaCl 3h		18.1097	0		F08	SYBR	His	Unkn	NaCl 3h		18.1097	0
F09	SYBR	His	Unkn	NaCl 3h			0		F09	SYBR	His	Unkn	NaCl 3h		18.0187	0		F09	SYBR	His	Unkn	NaCl 3h		18.1796	0		F09	SYBR	His	Unkn	NaCl 3h		18.1796	0
F10	SYBR	His	Unkn	NaCl 3h			0		F10	SYBR	His	Unkn	NaCl 3h		18.0488	0		F10	SYBR	His	Unkn	NaCl 3h		18.1792	0		F10	SYBR	His	Unkn	NaCl 3h		18.4592	0
F11	SYBR	GhSKP1-like_4A	Unkn	NaCl 12h		21.854	0		F11	SYBR	GhSKP1-like_7A	Unkn	NaCl 12h		24.7965	0		F11	SYBR	GhSKP1-like_9A	Unkn	NaCl 12h		23.7329	0		F11	SYBR	GhSKP1-like_3D	Unkn	NaCl 12h		25.3181	0
F12	SYBR		Unkn				0		F12	SYBR		Unkn				0		F12	SYBR		Unkn				0		F12	SYBR		Unkn				0
G01	SYBR		Unkn				0		G01	SYBR		Unkn				0		G01	SYBR		Unkn				0		G01	SYBR		Unkn				0
G02	SYBR	His	Unkn	NaCl 6h		18.1397	0		G02	SYBR	His	Unkn	NaCl 6h		18.148	0		G02	SYBR	His	Unkn	NaCl 6h		18.348	0		G02	SYBR	His	Unkn	NaCl 6h		18.1488	0
G03	SYBR	His	Unkn	NaCl 6h		18.1796	0		G03	SYBR	His	Unkn	NaCl 6h		18.5321	0		G03	SYBR	His	Unkn	NaCl 6h		18.3823	0		G03	SYBR	His	Unkn	NaCl 6h		18.3035	0
G04	SYBR	His	Unkn	NaCl 6h		18.1692	0		G04	SYBR	His	Unkn	NaCl 6h		18.5421	0		G04	SYBR	His	Unkn	NaCl 6h		18.5321	0		G04	SYBR	His	Unkn	NaCl 6h		18.4108	0
G05	SYBR	His	Unkn	NaCl 12h		18.014	0		G05	SYBR	His	Unkn	NaCl 12h		18.1497	0		G05	SYBR	His	Unkn	NaCl 12h		18.3488	0		G05	SYBR	His	Unkn	NaCl 12h		18.1022	0
G06	SYBR	His	Unkn	NaCl 12h		18.1496	0		G06	SYBR	His	Unkn	NaCl 12h		18.1796	0		G06	SYBR	His	Unkn	NaCl 12h		18.4535	0		G06	SYBR	His	Unkn	NaCl 12h		18.1787	0
G07	SYBR	His	Unkn	NaCl 12h		18.3362	0		G07	SYBR	His	Unkn	NaCl 12h		18.1792	0		G07	SYBR	His	Unkn	NaCl 12h		18.4558	0		G07	SYBR	His	Unkn	NaCl 12h		18.2488	0
G08	SYBR	His	Unkn	NaCl 24h		18.1263	0		G08	SYBR	His	Unkn	NaCl 24h		17.7022	0		G08	SYBR	His	Unkn	NaCl 24h		17.7022	0		G08	SYBR	His	Unkn	NaCl 24h		18.1356	0
G09	SYBR	His	Unkn	NaCl 24h		18.1294	0		G09	SYBR	His	Unkn	NaCl 24h		18.0187	0		G09	SYBR	His	Unkn	NaCl 24h		18.0187	0		G09	SYBR	His	Unkn	NaCl 24h		18.3511	0
G10	SYBR	His	Unkn	NaCl 24h		18.2016	0		G10	SYBR	His	Unkn	NaCl 24h		18.0488	0		G10	SYBR	His	Unkn	NaCl 24h		18.0488	0		G10	SYBR	His	Unkn	NaCl 24h		18.4956	0
G11	SYBR	GhSKP1-like_4A	Unkn	NaCl 12h		20.9952	0		G11	SYBR	GhSKP1-like_7A	Unkn	NaCl 12h		24.8517	0		G11	SYBR	GhSKP1-like_9A	Unkn	NaCl 12h		24.1041	0		G11	SYBR	GhSKP1-like_3D	Unkn	NaCl 12h		25.3423	0
G12	SYBR		Unkn				0		G12	SYBR		Unkn				0		G12	SYBR		Unkn				0		G12	SYBR		Unkn				0
H01	SYBR		Unkn				0		H01	SYBR		Unkn				0		H01	SYBR		Unkn				0		H01	SYBR		Unkn				0
H02	SYBR		Unkn				0		H02	SYBR		Unkn				0		H02	SYBR		Unkn				0		H02	SYBR		Unkn				0
H03	SYBR		Unkn				0		H03	SYBR		Unkn				0		H03	SYBR		Unkn				0		H03	SYBR		Unkn				0
H04	SYBR		Unkn				0		H04	SYBR		Unkn				0		H04	SYBR		Unkn				0		H04	SYBR		Unkn				0
H05	SYBR		Unkn				0		H05	SYBR		Unkn				0		H05	SYBR		Unkn				0		H05	SYBR		Unkn				0
H06	SYBR		Unkn				0		H06	SYBR		Unkn				0		H06	SYBR		Unkn				0		H06	SYBR		Unkn				0
H07	SYBR		Unkn				0		H07	SYBR		Unkn				0		H07	SYBR		Unkn				0		H07	SYBR		Unkn				0
H08	SYBR		Unkn				0		H08	SYBR		Unkn				0		H08	SYBR		Unkn				0		H08	SYBR		Unkn				0
H09	SYBR		Unkn				0		H09	SYBR		Unkn				0		H09	SYBR		Unkn				0		H09	SYBR		Unkn				0
H10	SYBR		Unkn				0		H10	SYBR		Unkn				0		H10	SYBR		Unkn				0		H10	SYBR		Unkn				0
H11	SYBR		Unkn				0		H11	SYBR		Unkn				0		H11	SYBR		Unkn				0		H11	SYBR		Unkn				0
H12	SYBR		Unkn				0		H12	SYBR		Unkn				0		H12	SYBR		Unkn				0		H12	SYBR		Unkn				0
Well	Fluor	Target	Content	Sample	Cq	Cq Mean	Cq Std. Dev		Well	Fluor	Target	Content	Sample	Cq	Cq Mean	Cq Std. Dev		Well	Fluor	Target	Content	Sample	Cq	Cq Mean	Cq Std. Dev		Well	Fluor	Target	Content	Sample	Cq	Cq Mean	Cq Std. Dev
A01	SYBR		Unkn				0		A01	SYBR		Unkn				0		A01	SYBR		Unkn				0		A01	SYBR		Unkn				0
A02	SYBR		Unkn				0		A02	SYBR		Unkn				0		A02	SYBR		Unkn				0		A02	SYBR		Unkn				0
A03	SYBR		Unkn				0		A03	SYBR		Unkn				0		A03	SYBR		Unkn				0		A03	SYBR		Unkn				0
A04	SYBR		Unkn				0		A04	SYBR		Unkn				0		A04	SYBR		Unkn				0		A04	SYBR		Unkn				0
A05	SYBR		Unkn				0		A05	SYBR		Unkn				0		A05	SYBR		Unkn				0		A05	SYBR		Unkn				0
A06	SYBR		Unkn				0		A06	SYBR		Unkn				0		A06	SYBR		Unkn				0		A06	SYBR		Unkn				0
A07	SYBR		Unkn				0		A07	SYBR		Unkn				0		A07	SYBR		Unkn				0		A07	SYBR		Unkn				0
A08	SYBR		Unkn				0		A08	SYBR		Unkn				0		A08	SYBR		Unkn				0		A08	SYBR		Unkn				0
A09	SYBR		Unkn				0		A09	SYBR		Unkn				0		A09	SYBR		Unkn				0		A09	SYBR		Unkn				0
A10	SYBR		Unkn				0		A10	SYBR		Unkn				0		A10	SYBR		Unkn				0		A10	SYBR		Unkn				0
A11	SYBR		Unkn				0		A11	SYBR		Unkn				0		A11	SYBR		Unkn				0		A11	SYBR		Unkn				0
A12	SYBR		Unkn				0		A12	SYBR		Unkn				0		A12	SYBR		Unkn				0		A12	SYBR		Unkn				0
B01	SYBR		Unkn				0		B01	SYBR		Unkn				0		B01	SYBR		Unkn				0		B01	SYBR		Unkn				0
B02	SYBR	GhSKP1-like_4A	Unkn	CK 1h		20.3069	0		B02	SYBR	GhSKP1-like_7A	Unkn	CK 1h		24.4133	0		B02	SYBR	GhSKP1-like_9A	Unkn	CK 1h		22.4162	0		B02	SYBR	GhSKP1-like_3D	Unkn	CK 1h		23.3325	0
B03	SYBR	GhSKP1-like_4A	Unkn	CK 1h		20.2399	0		B03	SYBR	GhSKP1-like_7A	Unkn	CK 1h		24.2236	0		B03	SYBR	GhSKP1-like_9A	Unkn	CK 1h		22.2493	0		B03	SYBR	GhSKP1-like_3D	Unkn	CK 1h		23.1604	0
B04	SYBR	GhSKP1-like_4A	Unkn	CK 1h		20.2341	0		B04	SYBR	GhSKP1-like_7A	Unkn	CK 1h		24.1854	0		B04	SYBR	GhSKP1-like_9A	Unkn	CK 1h		22.2136	0		B04	SYBR	GhSKP1-like_3D	Unkn	CK 1h		23.043	0
B05	SYBR	GhSKP1-like_4A	Unkn	CK 3h		21.0233	0		B05	SYBR	GhSKP1-like_7A	Unkn	CK 3h		24.8313	0		B05	SYBR	GhSKP1-like_9A	Unkn	CK 3h		22.0862	0		B05	SYBR	GhSKP1-like_3D	Unkn	CK 3h		23.9922	0
B06	SYBR	GhSKP1-like_4A	Unkn	CK 3h		21.2732	0		B06	SYBR	GhSKP1-like_7A	Unkn	CK 3h		24.674	0		B06	SYBR	GhSKP1-like_9A	Unkn	CK 3h		22.1793	0		B06	SYBR	GhSKP1-like_3D	Unkn	CK 3h		23.558	0
B07	SYBR	GhSKP1-like_4A	Unkn	CK 3h		21.7577	0		B07	SYBR	GhSKP1-like_7A	Unkn	CK 3h		24.7471	0		B07	SYBR	GhSKP1-like_9A	Unkn	CK 3h		22.4236	0		B07	SYBR	GhSKP1-like_3D	Unkn	CK 3h		23.6031	0
B08	SYBR	GhSKP1-like_4A	Unkn	CK 6h		21.6128	0		B08	SYBR	GhSKP1-like_7A	Unkn	CK 6h		25.3083	0		B08	SYBR	GhSKP1-like_9A	Unkn	CK 6h		22.4643	0		B08	SYBR	GhSKP1-like_3D	Unkn	CK 6h		23.652	0
B09	SYBR	GhSKP1-like_4A	Unkn	CK 6h		21.9896	0		B09	SYBR	GhSKP1-like_7A	Unkn	CK 6h		25.4462	0		B09	SYBR	GhSKP1-like_9A	Unkn	CK 6h		22.5886	0		B09	SYBR	GhSKP1-like_3D	Unkn	CK 6h		23.5035	0
B10	SYBR	GhSKP1-like_4A	Unkn	CK 6h		21.806	0		B10	SYBR	GhSKP1-like_7A	Unkn	CK 6h		25.01	0		B10	SYBR	GhSKP1-like_9A	Unkn	CK 6h		23.1711	0		B10	SYBR	GhSKP1-like_3D	Unkn	CK 6h		23.8768	0
B11	SYBR	GhSKP1-like_4A	Unkn	CK 12h		21.3478	0		B11	SYBR	GhSKP1-like_7A	Unkn	CK 12h		25.539	0		B11	SYBR	GhSKP1-like_9A	Unkn	CK 12h		22.7312	0		B11	SYBR	GhSKP1-like_3D	Unkn	CK 12h		23.4567	0
B12	SYBR		Unkn				0		B12	SYBR		Unkn				0		B12	SYBR		Unkn				0		B12	SYBR		Unkn				0
C01	SYBR		Unkn				0		C01	SYBR		Unkn				0		C01	SYBR		Unkn				0		C01	SYBR		Unkn				0
C02	SYBR	GhSKP1-like_4A	Unkn	CK 24h		21.8545	0		C02	SYBR	GhSKP1-like_7A	Unkn	CK 24h		25.6734	0		C02	SYBR	GhSKP1-like_9A	Unkn	CK 24h		23.0474	0		C02	SYBR	GhSKP1-like_3D	Unkn	CK 24h		23.9944	0
C03	SYBR	GhSKP1-like_4A	Unkn	CK 24h		21.8254	0		C03	SYBR	GhSKP1-like_7A	Unkn	CK 24h		25.5829	0		C03	SYBR	GhSKP1-like_9A	Unkn	CK 24h		23.2083	0		C03	SYBR	GhSKP1-like_3D	Unkn	CK 24h		23.6802	0
C04	SYBR	GhSKP1-like_4A	Unkn	CK 24h		21.7917	0		C04	SYBR	GhSKP1-like_7A	Unkn	CK 24h		25.989	0		C04	SYBR	GhSKP1-like_9A	Unkn	CK 24h		23.4281	0		C04	SYBR	GhSKP1-like_3D	Unkn	CK 24h		23.8001	0
C05	SYBR	His	Unkn	CK 1h		16.5589	0		C05	SYBR	His	Unkn	CK 1h		16.7086	0		C05	SYBR	His	Unkn	CK 1h		16.7086	0		C05	SYBR	His	Unkn	CK 1h		16.7086	0
C06	SYBR	His	Unkn	CK 1h		16.4851	0		C06	SYBR	His	Unkn	CK 1h		16.6567	0		C06	SYBR	His	Unkn	CK 1h		16.6567	0		C06	SYBR	His	Unkn	CK 1h		16.6567	0
C07	SYBR	His	Unkn	CK 1h		16.3315	0		C07	SYBR	His	Unkn	CK 1h		16.4843	0		C07	SYBR	His	Unkn	CK 1h		16.4843	0		C07	SYBR	His	Unkn	CK 1h		16.4843	0
C08	SYBR	His	Unkn	CK 3h		17.5057	0		C08	SYBR	His	Unkn	CK 3h		17.3159	0		C08	SYBR	His	Unkn	CK 3h		16.7086	0		C08	SYBR	His	Unkn	CK 3h		17.3159	0
C09	SYBR	His	Unkn	CK 3h		17.8136	0		C09	SYBR	His	Unkn	CK 3h		17.0604	0		C09	SYBR	His	Unkn	CK 3h		16.7567	0		C09	SYBR	His	Unkn	CK 3h		17.1604	0
C10	SYBR	His	Unkn	CK 3h		17.9069	0		C10	SYBR	His	Unkn	CK 3h		17.1373	0		C10	SYBR	His	Unkn	CK 3h		16.7843	0		C10	SYBR	His	Unkn	CK 3h		17.1373	0
C11	SYBR	GhSKP1-like_4A	Unkn	CK 12h		21.0872	0		C11	SYBR	GhSKP1-like_7A	Unkn	CK 12h		25.0725	0		C11	SYBR	GhSKP1-like_9A	Unkn	CK 12h		22.7857	0		C11	SYBR	GhSKP1-like_3D	Unkn	CK 12h		23.8092	0
C12	SYBR		Unkn				0		C12	SYBR		Unkn				0		C12	SYBR		Unkn				0		C12	SYBR		Unkn				0
D01	SYBR		Unkn				0		D01	SYBR		Unkn				0		D01	SYBR		Unkn				0		D01	SYBR		Unkn				0
D02	SYBR	His	Unkn	CK 6h		18.1864	0		D02	SYBR	His	Unkn	CK 6h		17.7776	0		D02	SYBR	His	Unkn	CK 6h		17.1159	0		D02	SYBR	His	Unkn	CK 6h		17.2244	0
D03	SYBR	His	Unkn	CK 6h		18.067	0		D03	SYBR	His	Unkn	CK 6h		17.708	0		D03	SYBR	His	Unkn	CK 6h		17.1604	0		D03	SYBR	His	Unkn	CK 6h		17.1776	0
D04	SYBR	His	Unkn	CK 6h		18.0635	0		D04	SYBR	His	Unkn	CK 6h		17.5269	0		D04	SYBR	His	Unkn	CK 6h		17.2373	0		D04	SYBR	His	Unkn	CK 6h		17.1546	0
D05	SYBR	His	Unkn	CK 12h		17.4166	0		D05	SYBR	His	Unkn	CK 12h		17.6594	0		D05	SYBR	His	Unkn	CK 12h		17.2244	0		D05	SYBR	His	Unkn	CK 12h		17.0294	0
D06	SYBR	His	Unkn	CK 12h		17.5369	0		D06	SYBR	His	Unkn	CK 12h		17.2766	0		D06	SYBR	His	Unkn	CK 12h		17.3776	0		D06	SYBR	His	Unkn	CK 12h		17.3066	0
D07	SYBR	His	Unkn	CK 12h		17.1843	0		D07	SYBR	His	Unkn	CK 12h		17.3915	0		D07	SYBR	His	Unkn	CK 12h		17.4046	0		D07	SYBR	His	Unkn	CK 12h		17.2415	0
D08	SYBR	His	Unkn	CK 24h		18.0285	0		D08	SYBR	His	Unkn	CK 24h		18.1502	0		D08	SYBR	His	Unkn	CK 24h		17.3015	0		D08	SYBR	His	Unkn	CK 24h		17.5657	0
D09	SYBR	His	Unkn	CK 24h		17.9622	0		D09	SYBR	His	Unkn	CK 24h		18.0115	0		D09	SYBR	His	Unkn	CK 24h		17.5166	0		D09	SYBR	His	Unkn	CK 24h		17.1919	0
D10	SYBR	His	Unkn	CK 24h		17.8224	0		D10	SYBR	His	Unkn	CK 24h		18.2667	0		D10	SYBR	His	Unkn	CK 24h		17.6294	0		D10	SYBR	His	Unkn	CK 24h		17.1989	0
D11	SYBR	GhSKP1-like_4A	Unkn	CK 12h		20.9089	0		D11	SYBR	GhSKP1-like_7A	Unkn	CK 12h		25.0476	0		D11	SYBR	GhSKP1-like_9A	Unkn	CK 12h		23.2514	0		D11	SYBR	GhSKP1-like_3D	Unkn	CK 12h		23.8483	0
D12	SYBR		Unkn				0		D12	SYBR		Unkn				0		D12	SYBR		Unkn				0		D12	SYBR		Unkn				0
E01	SYBR		Unkn				0		E01	SYBR		Unkn				0		E01	SYBR		Unkn				0		E01	SYBR		Unkn				0
E02	SYBR	GhSKP1-like_4A	Unkn	VD 1h		21.2376	0		E02	SYBR	GhSKP1-like_7A	Unkn	VD 1h		25.2002	0		E02	SYBR	GhSKP1-like_9A	Unkn	VD 1h		23.3209	0		E02	SYBR	GhSKP1-like_3D	Unkn	VD 1h		23.9803	0
E03	SYBR	GhSKP1-like_4A	Unkn	VD 1h		21.3888	0		E03	SYBR	GhSKP1-like_7A	Unkn	VD 1h		25.5598	0		E03	SYBR	GhSKP1-like_9A	Unkn	VD 1h		23.493	0		E03	SYBR	GhSKP1-like_3D	Unkn	VD 1h		23.8442	0
E04	SYBR	GhSKP1-like_4A	Unkn	VD 1h		21.4233	0		E04	SYBR	GhSKP1-like_7A	Unkn	VD 1h		25.7067	0		E04	SYBR	GhSKP1-like_9A	Unkn	VD 1h		23.5046	0		E04	SYBR	GhSKP1-like_3D	Unkn	VD 1h		23.9645	0
E05	SYBR	GhSKP1-like_4A	Unkn	VD 3h		21.9067	0		E05	SYBR	GhSKP1-like_7A	Unkn	VD 3h		24.4527	0		E05	SYBR	GhSKP1-like_9A	Unkn	VD 3h		22.3509	0		E05	SYBR	GhSKP1-like_3D	Unkn	VD 3h		22.3791	0
E06	SYBR	GhSKP1-like_4A	Unkn	VD 3h		21.6847	0		E06	SYBR	GhSKP1-like_7A	Unkn	VD 3h		24.1021	0		E06	SYBR	GhSKP1-like_9A	Unkn	VD 3h		22.383	0		E06	SYBR	GhSKP1-like_3D	Unkn	VD 3h		22.229	0
E07	SYBR	GhSKP1-like_4A	Unkn	VD 3h		21.9835	0		E07	SYBR	GhSKP1-like_7A	Unkn	VD 3h		24.4597	0		E07	SYBR	GhSKP1-like_9A	Unkn	VD 3h		22.6946	0		E07	SYBR	GhSKP1-like_3D	Unkn	VD 3h		22.3128	0
E08	SYBR	GhSKP1-like_4A	Unkn	VD 6h		22.0243	0		E08	SYBR	GhSKP1-like_7A	Unkn	VD 6h		25.9565	0		E08	SYBR	GhSKP1-like_9A	Unkn	VD 6h		22.097	0		E08	SYBR	GhSKP1-like_3D	Unkn	VD 6h		22.4849	0
E09	SYBR	GhSKP1-like_4A	Unkn	VD 6h		22.0005	0		E09	SYBR	GhSKP1-like_7A	Unkn	VD 6h		25.7336	0		E09	SYBR	GhSKP1-like_9A	Unkn	VD 6h		22.3667	0		E09	SYBR	GhSKP1-like_3D	Unkn	VD 6h		22.4365	0
E10	SYBR	GhSKP1-like_4A	Unkn	VD 6h		22.1422	0		E10	SYBR	GhSKP1-like_7A	Unkn	VD 6h		25.6253	0		E10	SYBR	GhSKP1-like_9A	Unkn	VD 6h		22.8097	0		E10	SYBR	GhSKP1-like_3D	Unkn	VD 6h		22.5031	0
E11	SYBR	GhSKP1-like_4A	Unkn	VD12h		21.8532	0		E11	SYBR	GhSKP1-like_7A	Unkn	VD12h		25.454	0		E11	SYBR	GhSKP1-like_9A	Unkn	VD12h		22.0003	0		E11	SYBR	GhSKP1-like_3D	Unkn	VD12h		23.0943	0
E12	SYBR		Unkn				0		E12	SYBR		Unkn				0		E12	SYBR		Unkn				0		E12	SYBR		Unkn				0
F01	SYBR		Unkn				0		F01	SYBR		Unkn				0		F01	SYBR		Unkn				0		F01	SYBR		Unkn				0
F02	SYBR	GhSKP1-like_4A	Unkn	VD 24h		22.624	0		F02	SYBR	GhSKP1-like_7A	Unkn	VD 24h		25.9029	0		F02	SYBR	GhSKP1-like_9A	Unkn	VD 24h		21.6822	0		F02	SYBR	GhSKP1-like_3D	Unkn	VD 24h		23.3814	0
F03	SYBR	GhSKP1-like_4A	Unkn	VD 24h		22.2687	0		F03	SYBR	GhSKP1-like_7A	Unkn	VD 24h		25.4387	0		F03	SYBR	GhSKP1-like_9A	Unkn	VD 24h		21.9035	0		F03	SYBR	GhSKP1-like_3D	Unkn	VD 24h		23.1532	0
F04	SYBR	GhSKP1-like_4A	Unkn	VD 24h		22.3798	0		F04	SYBR	GhSKP1-like_7A	Unkn	VD 24h		25.9046	0		F04	SYBR	GhSKP1-like_9A	Unkn	VD 24h		22.4261	0		F04	SYBR	GhSKP1-like_3D	Unkn	VD 24h		23.371	0
F05	SYBR	His	Unkn	VD 1h		17.4946	0		F05	SYBR	His	Unkn	VD 1h		17.2244	0		F05	SYBR	His	Unkn	VD 1h		17.7776	0		F05	SYBR	His	Unkn	VD 1h		17.7776	0
F06	SYBR	His	Unkn	VD 1h		17.4528	0		F06	SYBR	His	Unkn	VD 1h		17.4776	0		F06	SYBR	His	Unkn	VD 1h		17.708	0		F06	SYBR	His	Unkn	VD 1h		17.708	0
F07	SYBR	His	Unkn	VD 1h		17.2925	0		F07	SYBR	His	Unkn	VD 1h		17.7546	0		F07	SYBR	His	Unkn	VD 1h		17.5269	0		F07	SYBR	His	Unkn	VD 1h		17.2769	0
F08	SYBR	His	Unkn	VD 3h		17.5868	0		F08	SYBR	His	Unkn	VD 3h		17.0974	0		F08	SYBR	His	Unkn	VD 3h		17.3776	0		F08	SYBR	His	Unkn	VD 3h		17.7974	0
F09	SYBR	His	Unkn	VD 3h		17.4864	0		F09	SYBR	His	Unkn	VD 3h		16.6816	0		F09	SYBR	His	Unkn	VD 3h		17.408	0		F09	SYBR	His	Unkn	VD 3h		17.6816	0
F10	SYBR	His	Unkn	VD 3h		17.6533	0		F10	SYBR	His	Unkn	VD 3h		16.5907	0		F10	SYBR	His	Unkn	VD 3h		17.5269	0		F10	SYBR	His	Unkn	VD 3h		17.5907	0
F11	SYBR	GhSKP1-like_4A	Unkn	VD12h		21.9953	0		F11	SYBR	GhSKP1-like_7A	Unkn	VD12h		25.5792	0		F11	SYBR	GhSKP1-like_9A	Unkn	VD12h		22.1198	0		F11	SYBR	GhSKP1-like_3D	Unkn	VD12h		23.089	0
F12	SYBR		Unkn				0		F12	SYBR		Unkn				0		F12	SYBR		Unkn				0		F12	SYBR		Unkn				0
G01	SYBR		Unkn				0		G01	SYBR		Unkn				0		G01	SYBR		Unkn				0		G01	SYBR		Unkn				0
G02	SYBR	His	Unkn	VD 6h		17.7062	0		G02	SYBR	His	Unkn	VD 6h		17.5477	0		G02	SYBR	His	Unkn	VD 6h		17.1974	0		G02	SYBR	His	Unkn	VD 6h		17.5477	0
G03	SYBR	His	Unkn	VD 6h		17.3707	0		G03	SYBR	His	Unkn	VD 6h		17.5054	0		G03	SYBR	His	Unkn	VD 6h		17.3816	0		G03	SYBR	His	Unkn	VD 6h		17.5054	0
G04	SYBR	His	Unkn	VD 6h		17.5041	0		G04	SYBR	His	Unkn	VD 6h		17.4811	0		G04	SYBR	His	Unkn	VD 6h		17.5907	0		G04	SYBR	His	Unkn	VD 6h		17.4811	0
G05	SYBR	His	Unkn	VD12h		18.0285	0		G05	SYBR	His	Unkn	VD12h		18.0576	0		G05	SYBR	His	Unkn	VD12h		17.8477	0		G05	SYBR	His	Unkn	VD12h		17.2503	0
G06	SYBR	His	Unkn	VD12h		18.0022	0		G06	SYBR	His	Unkn	VD12h		17.9486	0		G06	SYBR	His	Unkn	VD12h		17.9554	0		G06	SYBR	His	Unkn	VD12h		17.3249	0
G07	SYBR	His	Unkn	VD12h		17.8224	0		G07	SYBR	His	Unkn	VD12h		18.0646	0		G07	SYBR	His	Unkn	VD12h		18.1211	0		G07	SYBR	His	Unkn	VD12h		17.2041	0
G08	SYBR	His	Unkn	VD 24h		18.6885	0		G08	SYBR	His	Unkn	VD 24h		18.7895	0		G08	SYBR	His	Unkn	VD 24h		17.8903	0		G08	SYBR	His	Unkn	VD 24h		17.4657	0
G09	SYBR	His	Unkn	VD 24h		18.5622	0		G09	SYBR	His	Unkn	VD 24h		18.3759	0		G09	SYBR	His	Unkn	VD 24h		17.9735	0		G09	SYBR	His	Unkn	VD 24h		17.1119	0
G10	SYBR	His	Unkn	VD 24h		18.3824	0		G10	SYBR	His	Unkn	VD 24h		18.5725	0		G10	SYBR	His	Unkn	VD 24h		18.0673	0		G10	SYBR	His	Unkn	VD 24h		17.0989	0
G11	SYBR	GhSKP1-like_4A	Unkn	VD12h		22.1094	0		G11	SYBR	GhSKP1-like_7A	Unkn	VD12h		25.3564	0		G11	SYBR	GhSKP1-like_9A	Unkn	VD12h		22.1677	0		G11	SYBR	GhSKP1-like_3D	Unkn	VD12h		23.228	0
G12	SYBR		Unkn				0		G12	SYBR		Unkn				0		G12	SYBR		Unkn				0		G12	SYBR		Unkn				0
H01	SYBR		Unkn				0		H01	SYBR		Unkn				0		H01	SYBR		Unkn				0		H01	SYBR		Unkn				0
H02	SYBR		Unkn				0		H02	SYBR		Unkn				0		H02	SYBR		Unkn				0		H02	SYBR		Unkn				0
H03	SYBR		Unkn				0		H03	SYBR		Unkn				0		H03	SYBR		Unkn				0		H03	SYBR		Unkn				0
H04	SYBR		Unkn				0		H04	SYBR		Unkn				0		H04	SYBR		Unkn				0		H04	SYBR		Unkn				0
H05	SYBR		Unkn				0		H05	SYBR		Unkn				0		H05	SYBR		Unkn				0		H05	SYBR		Unkn				0
H06	SYBR		Unkn				0		H06	SYBR		Unkn				0		H06	SYBR		Unkn				0		H06	SYBR		Unkn				0
H07	SYBR		Unkn				0		H07	SYBR		Unkn				0		H07	SYBR		Unkn				0		H07	SYBR		Unkn				0
H08	SYBR		Unkn				0		H08	SYBR		Unkn				0		H08	SYBR		Unkn				0		H08	SYBR		Unkn				0
H09	SYBR		Unkn				0		H09	SYBR		Unkn				0		H09	SYBR		Unkn				0		H09	SYBR		Unkn				0
H10	SYBR		Unkn				0		H10	SYBR		Unkn				0		H10	SYBR		Unkn				0		H10	SYBR		Unkn				0
H11	SYBR		Unkn				0		H11	SYBR		Unkn				0		H11	SYBR		Unkn				0		H11	SYBR		Unkn				0
H12	SYBR		Unkn				0		H12	SYBR		Unkn				0		H12	SYBR		Unkn				0		H12	SYBR		Unkn				0
